# Supplementary material for: 1,3-Bis{(+)-(S)-[1-(1-naphth­yl)eth­yl]imino­meth­yl}benzene dichloro­methane solvate
Source: Acta Crystallogr Sect E Struct Rep Online. 2009 May 20;65(Pt 6):o1316. doi: 10.1107/S1600536809017528 (PMC2969804; doi:10.1107/S1600536809017528)
Supplement: Supplementary file 1 [file e-65-o1316-sup1.cif]

##############################################################################
###                                                                        ###
###        Electronic paper (Acta Crystallographica Section E)             ###
###                                                                        ###
##############################################################################
#                                                                            #
# This CIF contains the data in a paper accepted for publication in Acta     #
# Crystallographica Section E. It conforms to the requirements of Notes      #
# for Authors for Section E, and has been peer reviewed under the auspices   #
# of the IUCr Commission on Journals.                                        #
#                                                                            #
# Full details of the Crystallographic Information File format               #
# are given in the paper "The Crystallographic Information File (CIF):       #
# a New Standard Archive File for Crystallography" by S. R. Hall, F. H.      #
# Allen and I. D. Brown [Acta Cryst. (1991), A47, 655-685].                  #
#                                                                            #
# The current version of the core CIF dictionary is obtainable from          #
# ftp://ftp.iucr.org/pub/cif_core.dic. The current version number is 2.4.    #
#                                                                            #
# Software is freely available for graphical display of the structure(s) in  #
# this CIF.  For information consult the CIF home page http://www.iucr.org/  #
# cif/home.html                                                              #
#                                                                            #
# This file may be used for bona fide research purposes within the           #
# scientific community so long as proper attribution is given to the journal # 
# article from which it was obtained.                                        #
#                                                                            #
##############################################################################
                                             
data_I
_audit_creation_method     SHELXL-97
_chemical_name_systematic
;
1,3-Bis{(+)-(<i>S</i>)-[1-(1-naphthyl)ethyl]iminomethyl}benzene
dichloromethane solvate
;
_chemical_name_common     ?
_chemical_formula_moiety     'C32 H28 N2, C H2 Cl2'
_chemical_formula_sum     'C33 H30 Cl2 N2'
_chemical_formula_iupac     'C32 H28 N2, C H2 Cl2'
_chemical_formula_weight     525.49
_chemical_melting_point     343
_symmetry_cell_setting     orthorhombic
_symmetry_space_group_name_H-M     'P 21 21 2'
_symmetry_space_group_name_Hall     'P 2 2ab'
loop_
    _symmetry_equiv_pos_as_xyz
    'x, y, z'
    '-x, -y, z'
    '-x+1/2, y+1/2, -z'
    'x+1/2, -y+1/2, -z'
_cell_length_a     8.550(2)
_cell_length_b     20.706(6)
_cell_length_c     7.972(3)
_cell_angle_alpha     90.00
_cell_angle_beta     90.00
_cell_angle_gamma     90.00
_cell_volume     1411.3(7)
_cell_formula_units_Z     2
_cell_measurement_reflns_used     51
_cell_measurement_theta_min     4.04
_cell_measurement_theta_max     11.91
_cell_measurement_temperature     298.0(10)
_cell_measurement_pressure     ?
_exptl_crystal_description     prism
_exptl_crystal_colour     yellow
_exptl_crystal_size_max     0.40
_exptl_crystal_size_mid     0.24
_exptl_crystal_size_min     0.20
_exptl_crystal_density_diffrn     1.237
_exptl_crystal_density_meas     ?
_exptl_crystal_density_method     'not measured'
_exptl_crystal_F_000     552
loop_
    _exptl_crystal_face_index_h
    _exptl_crystal_face_index_k
    _exptl_crystal_face_index_l
    _exptl_crystal_face_perp_dist
    0. 0. 1. 0.1000
    0. 0. -1. 0.1000
    0. 1. 0. 0.1400
    0. -1. 0. 0.1400
    1. -1. 1. 0.3000
    -1. 1. -1. 0.3000
_exptl_absorpt_coefficient_mu     0.254
_exptl_absorpt_correction_type     gaussian
_exptl_absorpt_process_details     '(XSCANS; Siemens, 1996)'
_exptl_absorpt_correction_T_min     0.93260
_exptl_absorpt_correction_T_max     0.95413
_exptl_special_details
;
;
_diffrn_ambient_temperature     298.0(10)
_diffrn_radiation_type     MoK\a
_diffrn_radiation_wavelength     0.71073
_diffrn_radiation_source     'fine-focus sealed tube'
_diffrn_radiation_monochromator     graphite
_diffrn_measurement_device_type     'Siemens P4'
_diffrn_measurement_method     '2\q/\w'
_diffrn_detector_area_resol_mean     ?
_diffrn_reflns_number     6308
_diffrn_reflns_av_R_equivalents     0.0596
_diffrn_reflns_av_sigmaI/netI     0.0538
_diffrn_reflns_theta_min     1.97
_diffrn_reflns_theta_max     25.02
_diffrn_reflns_theta_full     25.00
_diffrn_measured_fraction_theta_max     0.999
_diffrn_measured_fraction_theta_full     0.999
_diffrn_reflns_limit_h_min     -10
_diffrn_reflns_limit_h_max     10
_diffrn_reflns_limit_k_min     -24
_diffrn_reflns_limit_k_max     24
_diffrn_reflns_limit_l_min     -9
_diffrn_reflns_limit_l_max     9
_diffrn_standards_number     3
_diffrn_standards_interval_count     97
_diffrn_standards_interval_time     ?
_diffrn_standards_decay_%     2.3
_refine_special_details
;
;
_reflns_number_total     2497
_reflns_number_gt     1428
_reflns_threshold_expression     I>2\s(I)
_refine_ls_structure_factor_coef     Fsqd
_refine_ls_matrix_type     full
_refine_ls_R_factor_all     0.1095
_refine_ls_R_factor_gt     0.0596
_refine_ls_wR_factor_gt     0.1451
_refine_ls_wR_factor_ref     0.1863
_refine_ls_goodness_of_fit_ref     1.057
_refine_ls_restrained_S_all     1.057
_refine_ls_number_reflns     2497
_refine_ls_number_parameters     172
_refine_ls_number_restraints     0
_refine_ls_number_constraints     0
_refine_ls_hydrogen_treatment     constr
_refine_ls_weighting_scheme     calc
_refine_ls_weighting_details
         'calc w=1/[\s^2^(Fo^2^)+(0.0833P)^2^+0.2257P] where P=(Fo^2^+2Fc^2^)/3'
_atom_sites_solution_hydrogens     geom
_atom_sites_solution_primary     direct
_atom_sites_solution_secondary     difmap
_refine_ls_shift/su_max     0.000
_refine_ls_shift/su_mean     0.000
_refine_diff_density_max     0.189
_refine_diff_density_min     -0.162
_refine_ls_extinction_method     'SHELXL97 (Sheldrick, 2008)'
_refine_ls_extinction_coef     0.036(6)
_refine_ls_extinction_expression
                                  'Fc^*^=kFc[1+0.001xFc^2^\l^3^/sin(2\q)]^-1/4^'
_refine_ls_abs_structure_details     'Flack (1983), 1028 Friedel pairs'
_refine_ls_abs_structure_Flack     0.0(2)
loop_
    _atom_type_symbol
    _atom_type_description
    _atom_type_scat_dispersion_real
    _atom_type_scat_dispersion_imag
    _atom_type_scat_source
    'C' 'C' 0.0033 0.0016
                         'International Tables Vol C Tables 4.2.6.8 and 6.1.1.4'
    'H' 'H' 0.0000 0.0000
                         'International Tables Vol C Tables 4.2.6.8 and 6.1.1.4'
    'N' 'N' 0.0061 0.0033
                         'International Tables Vol C Tables 4.2.6.8 and 6.1.1.4'
    'Cl' 'Cl' 0.1484 0.1585
                         'International Tables Vol C Tables 4.2.6.8 and 6.1.1.4'
_computing_data_collection     'XSCANS (Siemens, 1996)'
_computing_cell_refinement     'XSCANS (Siemens, 1996)'
_computing_data_reduction     'XSCANS (Siemens, 1996)'
_computing_structure_solution     'SHELXS97 (Sheldrick, 2008)'
_computing_structure_refinement     'SHELXL97 (Sheldrick, 2008)'
_computing_molecular_graphics     'Mercury (Macrae <i>et al.</i>,  2006)'
_computing_publication_material     'SHELXL97 (Sheldrick, 2008)'
loop_
    _atom_site_type_symbol
    _atom_site_label
    _atom_site_fract_x
    _atom_site_fract_y
    _atom_site_fract_z
    _atom_site_U_iso_or_equiv
    _atom_site_adp_type
    _atom_site_calc_flag
    _atom_site_refinement_flags
    _atom_site_occupancy
    _atom_site_disorder_assembly
    _atom_site_disorder_group
    N N1 0.8943(5) 0.38124(15) 1.0214(4) 0.0789(10) Uani d . 1 . .
    C C1 1.0000 0.5000 1.5231(7) 0.0904(19) Uani d S 1 . .
    H H1A 1.0000 0.5000 1.6398 0.108 Uiso calc SR 1 . .
    C C2 0.9506(5) 0.4463(2) 1.4376(5) 0.0800(12) Uani d . 1 . .
    H H2A 0.9166 0.4102 1.4968 0.096 Uiso calc R 1 . .
    C C3 0.9508(4) 0.44531(18) 1.2633(5) 0.0660(10) Uani d . 1 . .
    C C4 1.0000 0.5000 1.1777(7) 0.0682(14) Uani d S 1 . .
    H H4A 1.0000 0.5000 1.0611 0.082 Uiso calc SR 1 . .
    C C5 0.9004(5) 0.38667(18) 1.1771(5) 0.0711(10) Uani d . 1 . .
    H H5A 0.8711 0.3514 1.2420 0.085 Uiso calc R 1 . .
    C C6 0.8370(5) 0.32020(18) 0.9537(5) 0.0747(11) Uani d . 1 . .
    H H6A 0.8222 0.2897 1.0464 0.090 Uiso calc R 1 . .
    C C7 0.6791(5) 0.3332(2) 0.8717(6) 0.0947(14) Uani d . 1 . .
    H H7A 0.6077 0.3499 0.9539 0.142 Uiso calc R 1 . .
    H H7B 0.6383 0.2937 0.8262 0.142 Uiso calc R 1 . .
    H H7C 0.6918 0.3642 0.7832 0.142 Uiso calc R 1 . .
    C C8 0.9507(5) 0.29178(16) 0.8309(5) 0.0646(9) Uani d . 1 . .
    C C9 1.0643(5) 0.32880(18) 0.7563(5) 0.0760(11) Uani d . 1 . .
    H H9A 1.0740 0.3720 0.7868 0.091 Uiso calc R 1 . .
    C C10 1.1656(6) 0.3034(2) 0.6361(6) 0.0924(14) Uani d . 1 . .
    H H10A 1.2430 0.3295 0.5899 0.111 Uiso calc R 1 . .
    C C11 1.1527(6) 0.2419(2) 0.5865(5) 0.0851(12) Uani d . 1 . .
    H H11A 1.2184 0.2263 0.5028 0.102 Uiso calc R 1 . .
    C C12 1.0413(5) 0.20049(19) 0.6592(5) 0.0751(11) Uani d . 1 . .
    C C13 1.0297(6) 0.1351(2) 0.6116(6) 0.0911(13) Uani d . 1 . .
    H H13A 1.0960 0.1188 0.5293 0.109 Uiso calc R 1 . .
    C C14 0.9225(6) 0.0957(2) 0.6848(7) 0.0973(15) Uani d . 1 . .
    H H14A 0.9158 0.0527 0.6524 0.117 Uiso calc R 1 . .
    C C15 0.8233(5) 0.1194(2) 0.8073(7) 0.0909(14) Uani d . 1 . .
    H H15A 0.7514 0.0919 0.8578 0.109 Uiso calc R 1 . .
    C C16 0.8295(5) 0.18255(17) 0.8549(6) 0.0749(11) Uani d . 1 . .
    H H16A 0.7615 0.1975 0.9371 0.090 Uiso calc R 1 . .
    C C17 0.9380(4) 0.22579(17) 0.7812(5) 0.0652(9) Uani d . 1 . .
    C C18 0.5000 0.5000 0.8916(9) 0.123(3) Uani d S 1 . .
    H H18A 0.4641 0.5349 0.9629 0.148 Uiso d R 1 . .
    Cl Cl1 0.6505(3) 0.52641(11) 0.7706(3) 0.1852(10) Uani d . 1 . .
loop_
    _atom_site_aniso_label
    _atom_site_aniso_U_11
    _atom_site_aniso_U_22
    _atom_site_aniso_U_33
    _atom_site_aniso_U_12
    _atom_site_aniso_U_13
    _atom_site_aniso_U_23
    N1 0.102(3) 0.0685(19) 0.067(2) -0.0018(18) 0.003(2) 0.0003(16)
    C1 0.099(5) 0.115(5) 0.057(3) 0.000(4) 0.000 0.000
    C2 0.084(3) 0.090(3) 0.066(2) 0.004(3) 0.008(2) 0.008(2)
    C3 0.062(2) 0.076(2) 0.060(2) 0.0110(19) 0.0047(19) 0.0017(19)
    C4 0.073(3) 0.075(3) 0.056(3) 0.015(3) 0.000 0.000
    C5 0.073(2) 0.070(2) 0.070(3) 0.008(2) 0.007(2) 0.008(2)
    C6 0.085(3) 0.070(2) 0.069(2) -0.001(2) 0.003(2) 0.0066(19)
    C7 0.080(3) 0.099(3) 0.105(3) 0.016(3) 0.008(3) 0.000(3)
    C8 0.069(2) 0.064(2) 0.060(2) 0.0002(18) 0.003(2) 0.0087(17)
    C9 0.085(3) 0.072(2) 0.071(2) -0.006(2) 0.005(2) 0.009(2)
    C10 0.091(3) 0.100(3) 0.086(3) -0.005(3) 0.026(3) 0.022(3)
    C11 0.082(3) 0.102(3) 0.072(3) 0.013(3) 0.011(2) 0.003(2)
    C12 0.071(2) 0.081(2) 0.073(2) 0.010(2) -0.014(2) -0.004(2)
    C13 0.089(3) 0.090(3) 0.095(3) 0.020(3) -0.019(3) -0.019(3)
    C14 0.097(3) 0.076(3) 0.120(4) 0.012(3) -0.030(4) -0.010(3)
    C15 0.078(3) 0.075(3) 0.120(4) -0.005(2) -0.024(3) 0.007(3)
    C16 0.066(2) 0.072(2) 0.087(3) -0.004(2) -0.004(2) 0.002(2)
    C17 0.059(2) 0.069(2) 0.068(2) 0.0022(18) -0.007(2) 0.0072(18)
    C18 0.192(10) 0.094(5) 0.084(4) -0.003(5) 0.000 0.000
    Cl1 0.1454(16) 0.208(2) 0.202(2) -0.0442(14) 0.0100(17) 0.0547(16)
_geom_special_details
;
;
loop_
    _geom_bond_atom_site_label_1
    _geom_bond_atom_site_label_2
    _geom_bond_site_symmetry_2
    _geom_bond_distance
    _geom_bond_publ_flag
    N1 C5 . 1.248(5) ?
    N1 C6 . 1.459(5) ?
    C1 C2 . 1.371(5) ?
    C1 C2 2_765 1.371(5) ?
    C1 H1A . 0.9300 ?
    C2 C3 . 1.390(5) ?
    C2 H2A . 0.9300 ?
    C3 C4 . 1.387(4) ?
    C3 C5 . 1.460(5) ?
    C4 C3 2_765 1.387(4) ?
    C4 H4A . 0.9300 ?
    C5 H5A . 0.9300 ?
    C6 C8 . 1.500(5) ?
    C6 C7 . 1.524(6) ?
    C6 H6A . 0.9800 ?
    C7 H7A . 0.9600 ?
    C7 H7B . 0.9600 ?
    C7 H7C . 0.9600 ?
    C8 C9 . 1.373(5) ?
    C8 C17 . 1.427(5) ?
    C9 C10 . 1.395(6) ?
    C9 H9A . 0.9300 ?
    C10 C11 . 1.338(6) ?
    C10 H10A . 0.9300 ?
    C11 C12 . 1.407(6) ?
    C11 H11A . 0.9300 ?
    C12 C13 . 1.410(6) ?
    C12 C17 . 1.414(5) ?
    C13 C14 . 1.359(7) ?
    C13 H13A . 0.9300 ?
    C14 C15 . 1.384(7) ?
    C14 H14A . 0.9300 ?
    C15 C16 . 1.363(5) ?
    C15 H15A . 0.9300 ?
    C16 C17 . 1.416(5) ?
    C16 H16A . 0.9300 ?
    C18 Cl1 2_665 1.699(5) ?
    C18 Cl1 . 1.699(5) ?
    C18 H18A . 0.9698 ?
loop_
    _geom_angle_atom_site_label_1
    _geom_angle_atom_site_label_2
    _geom_angle_atom_site_label_3
    _geom_angle_site_symmetry_1
    _geom_angle_site_symmetry_3
    _geom_angle
    _geom_angle_publ_flag
    C5 N1 C6 . . 117.4(3) ?
    C2 C1 C2 . 2_765 120.4(6) ?
    C2 C1 H1A . . 119.8 ?
    C2 C1 H1A 2_765 . 119.8 ?
    C1 C2 C3 . . 120.6(4) ?
    C1 C2 H2A . . 119.7 ?
    C3 C2 H2A . . 119.7 ?
    C4 C3 C2 . . 118.7(4) ?
    C4 C3 C5 . . 122.5(4) ?
    C2 C3 C5 . . 118.8(4) ?
    C3 C4 C3 . 2_765 121.1(5) ?
    C3 C4 H4A . . 119.4 ?
    C3 C4 H4A 2_765 . 119.4 ?
    N1 C5 C3 . . 123.7(4) ?
    N1 C5 H5A . . 118.1 ?
    C3 C5 H5A . . 118.1 ?
    N1 C6 C8 . . 111.3(3) ?
    N1 C6 C7 . . 107.6(3) ?
    C8 C6 C7 . . 111.3(3) ?
    N1 C6 H6A . . 108.8 ?
    C8 C6 H6A . . 108.8 ?
    C7 C6 H6A . . 108.8 ?
    C6 C7 H7A . . 109.5 ?
    C6 C7 H7B . . 109.5 ?
    H7A C7 H7B . . 109.5 ?
    C6 C7 H7C . . 109.5 ?
    H7A C7 H7C . . 109.5 ?
    H7B C7 H7C . . 109.5 ?
    C9 C8 C17 . . 117.9(4) ?
    C9 C8 C6 . . 121.5(3) ?
    C17 C8 C6 . . 120.5(3) ?
    C8 C9 C10 . . 121.8(4) ?
    C8 C9 H9A . . 119.1 ?
    C10 C9 H9A . . 119.1 ?
    C11 C10 C9 . . 120.7(4) ?
    C11 C10 H10A . . 119.7 ?
    C9 C10 H10A . . 119.7 ?
    C10 C11 C12 . . 121.0(4) ?
    C10 C11 H11A . . 119.5 ?
    C12 C11 H11A . . 119.5 ?
    C11 C12 C13 . . 121.5(4) ?
    C11 C12 C17 . . 118.7(4) ?
    C13 C12 C17 . . 119.8(4) ?
    C14 C13 C12 . . 120.5(5) ?
    C14 C13 H13A . . 119.7 ?
    C12 C13 H13A . . 119.7 ?
    C13 C14 C15 . . 120.3(4) ?
    C13 C14 H14A . . 119.9 ?
    C15 C14 H14A . . 119.9 ?
    C16 C15 C14 . . 120.8(5) ?
    C16 C15 H15A . . 119.6 ?
    C14 C15 H15A . . 119.6 ?
    C15 C16 C17 . . 121.1(4) ?
    C15 C16 H16A . . 119.4 ?
    C17 C16 H16A . . 119.4 ?
    C12 C17 C16 . . 117.4(4) ?
    C12 C17 C8 . . 119.9(3) ?
    C16 C17 C8 . . 122.7(4) ?
    Cl1 C18 Cl1 2_665 . 110.8(4) ?
    Cl1 C18 H18A 2_665 . 109.4 ?
    Cl1 C18 H18A . . 109.4 ?
loop_
    _geom_torsion_atom_site_label_1
    _geom_torsion_atom_site_label_2
    _geom_torsion_atom_site_label_3
    _geom_torsion_atom_site_label_4
    _geom_torsion_site_symmetry_1
    _geom_torsion_site_symmetry_2
    _geom_torsion_site_symmetry_3
    _geom_torsion_site_symmetry_4
    _geom_torsion
    _geom_torsion_publ_flag
    C2 C1 C2 C3 2_765 . . . 0.4(3) ?
    C1 C2 C3 C4 . . . . -0.9(6) ?
    C1 C2 C3 C5 . . . . 178.7(3) ?
    C2 C3 C4 C3 . . . 2_765 0.4(3) ?
    C5 C3 C4 C3 . . . 2_765 -179.1(4) ?
    C6 N1 C5 C3 . . . . -178.2(4) ?
    C4 C3 C5 N1 . . . . -1.5(6) ?
    C2 C3 C5 N1 . . . . 179.0(4) ?
    C5 N1 C6 C8 . . . . -126.4(4) ?
    C5 N1 C6 C7 . . . . 111.4(4) ?
    N1 C6 C8 C9 . . . . -19.0(5) ?
    C7 C6 C8 C9 . . . . 101.1(4) ?
    N1 C6 C8 C17 . . . . 164.5(3) ?
    C7 C6 C8 C17 . . . . -75.4(4) ?
    C17 C8 C9 C10 . . . . -0.3(6) ?
    C6 C8 C9 C10 . . . . -176.9(4) ?
    C8 C9 C10 C11 . . . . 1.5(7) ?
    C9 C10 C11 C12 . . . . -2.7(7) ?
    C10 C11 C12 C13 . . . . -178.1(4) ?
    C10 C11 C12 C17 . . . . 2.7(6) ?
    C11 C12 C13 C14 . . . . 179.2(4) ?
    C17 C12 C13 C14 . . . . -1.6(6) ?
    C12 C13 C14 C15 . . . . 0.0(7) ?
    C13 C14 C15 C16 . . . . 1.0(7) ?
    C14 C15 C16 C17 . . . . -0.3(6) ?
    C11 C12 C17 C16 . . . . -178.6(4) ?
    C13 C12 C17 C16 . . . . 2.2(5) ?
    C11 C12 C17 C8 . . . . -1.5(5) ?
    C13 C12 C17 C8 . . . . 179.3(4) ?
    C15 C16 C17 C12 . . . . -1.3(6) ?
    C15 C16 C17 C8 . . . . -178.3(4) ?
    C9 C8 C17 C12 . . . . 0.3(5) ?
    C6 C8 C17 C12 . . . . 177.0(3) ?
    C9 C8 C17 C16 . . . . 177.2(3) ?
    C6 C8 C17 C16 . . . . -6.1(5) ?
data_global
_journal_date_recd_electronic     2009-02-14
_journal_date_accepted     2009-05-11
_journal_name_full     'Acta Crystallographica, Section E'
_journal_year     2009
_journal_volume     65
_journal_issue      6
_journal_page_first     o1316
_journal_page_last     o1316
_journal_paper_category     QO
_journal_coeditor_code     FJ2198
_publ_contact_author_name     'Sylvain Bern\`es'
_publ_contact_author_address
;
DEP Facultad de Ciencias Qu\'imicas, UANL
Guerrero y Progreso S/N
Col. Trevi\~no
64570 Monterrey, N.L.
Mexico
;
_publ_contact_author_email     sylvain_bernes@Hotmail.com
_publ_contact_author_fax     (+52)(81)82204918
_publ_contact_author_phone     (+52)(81)82204900x3460
_publ_section_title
;
1,3-Bis{(+)-(<i>S</i>)-[1-(1-naphthyl)ethyl]iminomethyl}benzene dichloromethane
solvate
;
loop_
    _publ_author_name
    _publ_author_footnote
    _publ_author_address
    "Espinosa Leija, Armando" .
;
Facultad de Ciencias Qu\'imicas, UANL
Licenciatura en Qu\'imica Industrial
Ciudad Universitaria
Monterrey, NL
Mexico
;
    "Hern\'andez, Guadalupe" .
;
Laboratorio de S\'intesis de Complejos
Facultad de Ciencias Qu\'imicas, BUAP
AP 1067
72001 Puebla, Pue.
Mexico
;
    "Cruz, Sandra"
;
Other affiliation: Depto. Ing. Qu\'imica, Universidad Polit\'ecnica de Tlaxcala
Calle 21, no. 611
Col. La Loma Xicoht\'encatl
Tlaxcala, Tlax.
Mexico.
;
;
Laboratorio de S\'intesis de Complejos
Facultad de Ciencias Qu\'imicas, BUAP
AP 1067
72001 Puebla, Pue.
Mexico
;
    "Bern\`es, Sylvain" .
;
DEP Facultad de Ciencias Qu\'imicas, UANL
Guerrero y Progreso S/N
Col. Trevi\~no
64570 Monterrey, NL
Mexico
;
    "Guti\'errez, Ren\'e" .
;
Laboratorio de S\'intesis de Complejos
Facultad de Ciencias Qu\'imicas, BUAP
AP 1067
72001 Puebla, Pue.
Mexico
;
_exptl_special_details
;
IR (KBr): 1643 cm^-1^ (C\\db N). ^1^H-NMR (400 MHz, CDCl~3~/TMS) \d (ppm):
8.4 (s, 2 H, HC\\db N), 8.3-7.5 (m, 18 H, Ar), 5.4 (q, 2 H, CH), 1.8 (d, 6 H,
CHCH~3~). ^13^C-NMR (100 MHz, CDCl~3~/TMS) \d (ppm): 159.1 (HC\\db N), 140.8,
136.7, 133.9, 130.6, 130.0, 128.9, 128.7, 128.3, 127.3, 125.8, 125.6, 125.3,
124.0, 123.5 (Ar), 65.3 (CHCH~3~), 24.3 (CCH~3~). MS-EI: m/z= 440 (M+).
;
