# Supplementary material for: 1,3-Bis{(+)-(S)-[1-(1-naphth­yl)eth­yl]imino­meth­yl}benzene dichloro­methane solvate
Source: Acta Crystallogr Sect E Struct Rep Online. 2009 May 20;65(Pt 6):o1316. doi: 10.1107/S1600536809017528 (PMC2969804; doi:10.1107/S1600536809017528)
Supplement: Supplementary file 2 [file e-65-o1316-Isup2.hkl]

# 
# h,k,l, Fc-squared, Fo-squared, sigma(Fo-squared) and status flag 
# 
data_I
_shelx_title ' BIM8C2 in P2(1)2(1)2' 
_shelx_refln_list_code          4 
_shelx_F_calc_maximum      126.49 
_exptl_crystal_F_000       552.00 
_reflns_d_resolution_high  0.8402 
 
loop_ 
 _symmetry_equiv_pos_as_xyz 
 'x, y, z' 
 '-x, -y, z' 
 '-x+1/2, y+1/2, -z' 
 'x+1/2, -y+1/2, -z' 
 
_cell_length_a     8.5502 
_cell_length_b    20.7057 
_cell_length_c     7.9720 
_cell_angle_alpha  90.000 
_cell_angle_beta   90.000 
_cell_angle_gamma  90.000 
 
_shelx_F_squared_multiplier     1.000 
 
loop_ 
 _refln_index_h 
 _refln_index_k 
 _refln_index_l 
 _refln_F_squared_calc 
 _refln_F_squared_meas 
 _refln_F_squared_sigma 
 _refln_observed_status 
   2   0   0     5236.35     5495.78     85.99 o 
   4   0   0     1001.59      942.93     16.50 o 
   6   0   0      219.00      234.62     19.49 o 
   8   0   0      151.71      155.20     28.69 o 
  10   0   0       24.72       21.77      6.52 o 
   1   1   0       76.60       75.27      1.92 o 
   2   1   0     1350.58     1233.97     12.49 o 
   3   1   0     3011.61     2946.53     17.01 o 
   4   1   0      169.17      173.55      3.83 o 
   5   1   0      108.79      117.62      1.98 o 
   6   1   0        2.14        1.45      0.73 o 
   7   1   0       26.85       33.36      1.73 o 
   8   1   0        6.72        8.60      2.20 o 
   9   1   0        3.08        6.15      1.40 o 
  10   1   0        4.25        2.57      1.53 o 
   0   2   0      246.76      222.31      5.48 o 
   1   2   0       25.78       23.87      0.79 o 
   2   2   0     1074.97     1055.99     16.50 o 
   3   2   0     1162.52     1154.73     18.50 o 
   4   2   0       38.94       50.05      2.72 o 
   5   2   0      178.83      204.32      5.61 o 
   6   2   0        0.17        0.59      1.11 o 
   7   2   0        0.26        0.66      1.03 o 
   8   2   0       55.69       64.46     12.82 o 
   9   2   0        6.60        3.88      2.28 o 
  10   2   0        8.35        5.65      4.16 o 
   1   3   0        0.81        1.88      0.61 o 
   2   3   0     7881.56     7952.91     67.82 o 
   3   3   0     2006.13     1903.54     46.05 o 
   4   3   0        5.33        6.46      1.30 o 
   5   3   0      483.05      515.70     11.47 o 
   6   3   0       40.48       38.13      7.76 o 
   7   3   0        3.66        3.59      1.05 o 
   8   3   0        1.08       -0.03      1.61 o 
   9   3   0        2.55        2.13      1.91 o 
  10   3   0        0.01        0.03      1.79 o 
   0   4   0       68.53       62.58      3.06 o 
   1   4   0      459.80      418.42      7.63 o 
   2   4   0      143.09      160.33      3.89 o 
   3   4   0       17.03       13.26      1.64 o 
   4   4   0      198.38      205.54      5.17 o 
   5   4   0      236.34      244.26     13.79 o 
   6   4   0      151.36      153.42     18.72 o 
   7   4   0        0.01       -0.98      0.98 o 
   8   4   0        0.32       -0.93      1.53 o 
   9   4   0        4.03        3.51      2.13 o 
  10   4   0       10.14       12.00      2.52 o 
   1   5   0      102.89      122.29      2.10 o 
   2   5   0     1077.64     1017.11     30.24 o 
   3   5   0      560.11      490.69     12.70 o 
   4   5   0     1089.91     1122.82     17.67 o 
   5   5   0      142.82      155.03      3.84 o 
   6   5   0      237.97      242.83      7.37 o 
   7   5   0        1.02       -0.37      1.02 o 
   8   5   0       10.43        7.78      1.98 o 
   9   5   0        0.01        1.32      1.79 o 
   0   6   0     3041.96     3043.76     58.95 o 
   1   6   0      873.17      755.91     12.18 o 
   2   6   0      149.78      124.78      3.24 o 
   3   6   0       61.16       58.27      2.77 o 
   4   6   0       50.16       43.67      4.24 o 
   5   6   0      433.25      445.34     10.18 o 
   6   6   0      399.53      457.66      9.08 o 
   7   6   0      106.04      114.97      3.83 o 
   8   6   0        0.01        1.61      1.61 o 
   9   6   0        3.52       -1.71      1.71 o 
   1   7   0       25.18       29.36      1.03 o 
   2   7   0        0.79        1.99      1.00 o 
   3   7   0      150.24      165.17      4.33 o 
   4   7   0      423.85      456.29     15.43 o 
   5   7   0      168.48      171.52      5.84 o 
   6   7   0        5.04        4.36      2.15 o 
   7   7   0        0.10        0.71      1.42 o 
   8   7   0       58.61       63.46     11.36 o 
   9   7   0       12.59        9.91      3.05 o 
   0   8   0       11.86       15.97      2.88 o 
   1   8   0       82.87       88.18      1.55 o 
   2   8   0       30.97       34.41      2.04 o 
   3   8   0       71.56       75.21      2.20 o 
   4   8   0        4.07        5.64      1.55 o 
   5   8   0       57.22       54.83      2.49 o 
   6   8   0        0.68        1.47      1.20 o 
   7   8   0       13.25        9.67      1.94 o 
   8   8   0       43.47       39.89      8.36 o 
   9   8   0        2.67        3.18      2.16 o 
   1   9   0      291.39      324.49      7.45 o 
   2   9   0       54.59       55.60      4.19 o 
   3   9   0       77.86       74.12      2.48 o 
   4   9   0       16.48       14.68      1.66 o 
   5   9   0        9.56        4.30      1.69 o 
   6   9   0       12.78       13.91      1.71 o 
   7   9   0       35.00       33.40      3.10 o 
   8   9   0        0.04        2.72      1.74 o 
   9   9   0       32.27       33.91      3.22 o 
   0  10   0      903.53     1057.49     33.52 o 
   1  10   0       28.98       25.85      1.60 o 
   2  10   0       24.65       24.93      1.64 o 
   3  10   0      133.14      131.65      5.89 o 
   4  10   0        0.57        0.23      1.04 o 
   5  10   0       74.87       77.18      2.77 o 
   6  10   0        5.37        4.45      1.44 o 
   7  10   0       26.87       25.21      3.25 o 
   8  10   0        0.02        1.70      2.05 o 
   9  10   0        0.46       -1.35      2.06 o 
   1  11   0       57.28       57.40      2.45 o 
   2  11   0     1008.19     1099.96     16.77 o 
   3  11   0        1.19       -0.80      1.16 o 
   4  11   0       29.54       27.86      2.72 o 
   5  11   0        1.04       -1.40      1.40 o 
   6  11   0        9.58       15.72      2.32 o 
   7  11   0        7.15        9.23      2.86 o 
   8  11   0        0.58       -0.63      1.57 o 
   9  11   0        0.63        1.96      1.93 o 
   0  12   0      301.56      314.19      9.44 o 
   1  12   0      282.52      302.37      6.80 o 
   2  12   0      124.49      142.73      3.80 o 
   3  12   0        0.05        0.74      1.04 o 
   4  12   0       10.04       13.19      1.52 o 
   5  12   0       10.01        9.88      1.64 o 
   6  12   0       22.01       29.13      7.01 o 
   7  12   0       27.13       30.82      2.68 o 
   8  12   0        0.74       -1.54      1.54 o 
   1  13   0       80.96       92.46      2.08 o 
   2  13   0        0.13        0.60      1.14 o 
   3  13   0       19.58       19.04      2.43 o 
   4  13   0       93.84       98.36      2.72 o 
   5  13   0       62.52       63.81      2.28 o 
   6  13   0       18.36       21.56      3.28 o 
   7  13   0       12.64        8.90      3.26 o 
   8  13   0        0.09        3.24      1.77 o 
   0  14   0      192.29      187.53     14.23 o 
   1  14   0       17.52       23.55      3.12 o 
   2  14   0      210.38      196.89      5.20 o 
   3  14   0      479.22      506.07      9.67 o 
   4  14   0      256.84      280.91      9.64 o 
   5  14   0      211.09      225.11      5.94 o 
   6  14   0        7.79        6.67      2.32 o 
   7  14   0        0.60       -0.46      1.57 o 
   8  14   0        0.01       -1.46      1.46 o 
   1  15   0       70.54       71.97      4.07 o 
   2  15   0       90.14       86.16      4.02 o 
   3  15   0       35.52       34.88      2.66 o 
   4  15   0        3.05        2.93      2.21 o 
   5  15   0        1.03        3.17      2.14 o 
   6  15   0        0.02        0.13      2.88 o 
   7  15   0        0.16       -0.67      1.62 o 
   8  15   0        0.06       -0.16      1.60 o 
   0  16   0      215.49      236.69      8.11 o 
   1  16   0       23.44       24.95      3.71 o 
   2  16   0        0.81        0.34      1.36 o 
   3  16   0       10.39       10.14      1.48 o 
   4  16   0        0.00        1.53      3.05 o 
   5  16   0       65.99       59.06      3.87 o 
   6  16   0       34.88       49.09      3.47 o 
   7  16   0        5.87        2.09      2.11 o 
   1  17   0      111.40      129.59      4.40 o 
   2  17   0       15.76        8.65      1.32 o 
   3  17   0       22.79       18.44      2.72 o 
   4  17   0       72.15       93.90      4.23 o 
   5  17   0       26.58       33.90      6.96 o 
   6  17   0        3.60        5.61      2.43 o 
   7  17   0        1.88        2.12      1.91 o 
   0  18   0      122.34      124.83      6.06 o 
   1  18   0        0.01        0.07      1.47 o 
   2  18   0       46.50       49.95      3.12 o 
   3  18   0        0.61       -0.37      1.82 o 
   4  18   0        0.02        0.68      1.92 o 
   5  18   0       11.42        8.09      2.88 o 
   6  18   0        8.01        5.38      2.60 o 
   1  19   0       76.28       75.27      4.85 o 
   2  19   0       49.60       61.80     10.64 o 
   3  19   0        8.68        0.87      2.53 o 
   4  19   0        0.25        1.47      3.28 o 
   5  19   0        1.65        1.02      2.03 o 
   6  19   0        0.23        3.78      2.36 o 
   0  20   0        0.39       -1.11      2.26 o 
   1  20   0       11.02        6.08      2.02 o 
   2  20   0       26.86       32.62      4.86 o 
   3  20   0       20.15       19.12      3.12 o 
   4  20   0       19.17       22.61      4.92 o 
   5  20   0        2.48       -1.54      2.19 o 
   1  21   0       13.54        9.20      2.87 o 
   2  21   0        1.12        1.02      1.98 o 
   3  21   0        0.81        1.98      2.03 o 
   4  21   0       18.30       21.86      3.42 o 
   5  21   0       13.32       16.27      3.08 o 
   0  22   0        1.14       -0.37      2.17 o 
   1  22   0        0.01        2.36      1.49 o 
   2  22   0        2.14        6.67      3.84 o 
   3  22   0        2.42        1.29      2.48 o 
   4  22   0        2.41        2.73      2.59 o 
   1  23   0        0.24       -1.16      1.35 o 
   2  23   0        2.03        1.88      2.15 o 
   3  23   0        1.13        2.37      2.32 o 
   0  24   0        3.61        1.35      2.69 o 
   1  24   0        0.51       -0.27      1.63 o 
   2  24   0        1.43        0.05      2.77 o 
   1   0   1     1168.36     1081.61      6.88 o 
   2   0   1     1364.41     1334.94     13.42 o 
   3   0   1      491.01      451.01      9.98 o 
   4   0   1      401.61      429.06      7.42 o 
   5   0   1       20.00       19.32      2.26 o 
   6   0   1        5.13        4.67      0.91 o 
   7   0   1       62.49       66.70      3.57 o 
   8   0   1        0.95        2.10      1.30 o 
   9   0   1       41.68       43.42      3.96 o 
  10   0   1        3.68        2.12      1.83 o 
 -10   1   1        0.27        0.85      1.40 o 
  -9   1   1       10.57        3.11      1.75 o 
  -8   1   1       28.69       31.96      5.56 o 
  -7   1   1       13.27        8.96      3.36 o 
  -6   1   1       76.54       87.36      5.78 o 
  -5   1   1      150.22      155.58      2.43 o 
  -4   1   1      317.44      310.11      5.10 o 
  -3   1   1      250.43      227.12      4.94 o 
  -2   1   1     6039.07     6014.97     32.87 o 
  -1   1   1       60.22       52.34      2.57 o 
   0   1   1      170.42      143.83      2.87 o 
   1   1   1       58.68       53.20      3.57 o 
   2   1   1     6075.09     6083.18     26.24 o 
   3   1   1      247.28      229.35      3.63 o 
   4   1   1      311.54      301.05      5.31 o 
   5   1   1      151.97      167.98      2.71 o 
   6   1   1       76.29       84.27      4.57 o 
   7   1   1       13.15       12.61      2.84 o 
   8   1   1       28.46       31.06      2.56 o 
   9   1   1       10.57       10.13      1.74 o 
  10   1   1        0.25        1.95      1.56 o 
 -10   2   1       12.46       22.91      4.09 o 
  -9   2   1       44.87       51.96      3.29 o 
  -8   2   1       14.33       14.67      2.05 o 
  -7   2   1       27.53       29.00      3.59 o 
  -6   2   1       19.41       20.10      1.35 o 
  -5   2   1      149.74      161.66      3.27 o 
  -4   2   1       15.75       16.19      3.60 o 
  -3   2   1      182.20      154.53      3.33 o 
  -2   2   1     3886.22     3851.88     32.79 o 
  -1   2   1    15958.49    18358.46    138.07 o 
   0   2   1      108.76       73.40      4.77 o 
   1   2   1    16000.83    18743.69    312.29 o 
   2   2   1     3897.25     3923.30     33.11 o 
   3   2   1      168.90      146.80      5.00 o 
   4   2   1       15.40       15.52      1.32 o 
   5   2   1      149.05      158.30      4.13 o 
   6   2   1       19.48       23.45      3.90 o 
   7   2   1       26.07       22.90      2.49 o 
   8   2   1       14.17       18.64      5.03 o 
   9   2   1       44.92       38.77      3.99 o 
  10   2   1       12.44       14.08      3.20 o 
 -10   3   1        0.81       -1.69      1.79 o 
  -9   3   1        0.85       -0.90      1.60 o 
  -8   3   1       20.93       24.44      4.13 o 
  -7   3   1        0.70        0.47      1.49 o 
  -6   3   1       92.71       90.03     11.79 o 
  -5   3   1      136.69      145.59      3.28 o 
  -4   3   1      267.10      239.59      4.67 o 
  -3   3   1     1683.86     1635.59     34.40 o 
  -2   3   1      479.23      440.17     22.25 o 
  -1   3   1     3449.78     3224.61     20.08 o 
   0   3   1     1501.91     1323.62     11.79 o 
   1   3   1     3408.22     3251.25     55.69 o 
   2   3   1      467.32      433.00     11.61 o 
   3   3   1     1671.03     1686.82     22.18 o 
   4   3   1      266.35      274.91      6.47 o 
   5   3   1      135.05      144.12      5.72 o 
   6   3   1       95.45      106.66      2.88 o 
   7   3   1        0.72        1.16      3.79 o 
   8   3   1       21.07       22.84      2.68 o 
   9   3   1        0.84        3.30      2.28 o 
  10   3   1        0.84        1.47      2.12 o 
  -9   4   1        0.15        0.64      1.70 o 
  -8   4   1        0.37        0.99      1.56 o 
  -7   4   1       49.25       54.34      5.14 o 
  -6   4   1      100.65       99.91     12.03 o 
  -5   4   1      165.82      178.13      3.64 o 
  -4   4   1     1501.09     1549.78     42.66 o 
  -3   4   1       73.28       57.90      4.56 o 
  -2   4   1      980.91      885.36     17.24 o 
  -1   4   1     1266.86     1143.92     11.06 o 
   0   4   1     1401.31     1180.89     11.02 o 
   1   4   1     1249.09     1156.69     11.59 o 
   2   4   1      957.85      870.50     15.79 o 
   3   4   1       73.50       65.12      1.96 o 
   4   4   1     1507.12     1606.44     27.73 o 
   5   4   1      165.32      191.58      4.44 o 
   6   4   1       99.70      111.44      2.91 o 
   7   4   1       48.44       44.76      2.83 o 
   8   4   1        0.42        0.62      1.60 o 
   9   4   1        0.17       -1.10      1.80 o 
  -9   5   1        3.41        4.08      1.87 o 
  -8   5   1        6.15        3.49      2.10 o 
  -7   5   1       37.45       38.96      2.86 o 
  -6   5   1       11.38        8.42      2.81 o 
  -5   5   1      377.27      422.03      8.42 o 
  -4   5   1      574.76      545.53     10.41 o 
  -3   5   1      119.44      141.71      5.24 o 
  -2   5   1      193.59      179.34      3.74 o 
  -1   5   1     1985.78     1853.33     14.53 o 
   0   5   1     7679.90     7697.87     94.99 o 
   1   5   1     1963.18     1883.79     17.35 o 
   2   5   1      187.02      175.32      5.17 o 
   3   5   1      122.48      147.90      6.07 o 
   4   5   1      570.06      571.76     12.79 o 
   5   5   1      374.68      423.09     10.08 o 
   6   5   1       12.34       14.90      1.51 o 
   7   5   1       37.45       32.34      3.20 o 
   8   5   1        6.08        9.87      2.77 o 
   9   5   1        3.32        1.85      2.03 o 
  -9   6   1        0.69        0.64      1.83 o 
  -8   6   1        6.41        5.13      3.42 o 
  -7   6   1       22.42       25.01      3.89 o 
  -6   6   1      102.44       92.94      7.85 o 
  -5   6   1       31.15       33.90      3.91 o 
  -4   6   1      104.46      101.23      9.12 o 
  -3   6   1      458.85      425.18     11.51 o 
  -2   6   1     1014.72      935.34     16.93 o 
  -1   6   1      165.84      154.42      3.27 o 
   0   6   1     1591.17     1499.75     13.22 o 
   1   6   1      162.58      155.64      2.62 o 
   2   6   1     1025.83      970.74     17.14 o 
   3   6   1      468.56      416.53     11.50 o 
   4   6   1      101.65      101.80      3.00 o 
   5   6   1       30.17       30.36      3.85 o 
   6   6   1      104.23      114.28      2.84 o 
   7   6   1       22.87       13.32      2.80 o 
   8   6   1        6.68        9.25      3.22 o 
   9   6   1        0.67        2.01      2.03 o 
  -9   7   1        1.07        0.42      1.87 o 
  -8   7   1       26.05       26.44      3.75 o 
  -7   7   1       17.76       18.54      2.27 o 
  -6   7   1       20.05       13.87      4.31 o 
  -5   7   1       92.11       94.20      2.29 o 
  -4   7   1       86.87       84.75      7.88 o 
  -3   7   1      351.89      375.74      8.72 o 
  -2   7   1      132.75      130.26      5.11 o 
  -1   7   1      428.65      379.88      9.70 o 
   0   7   1      921.22      931.06     13.56 o 
   1   7   1      433.04      387.97     13.38 o 
   2   7   1      130.73      133.30      3.64 o 
   3   7   1      352.46      371.77     10.58 o 
   4   7   1       85.64       87.89      2.61 o 
   5   7   1       95.00       97.92      2.68 o 
   6   7   1       19.83       21.64      2.38 o 
   7   7   1       17.69        9.63      4.07 o 
   8   7   1       26.03       33.64      3.14 o 
   9   7   1        1.08        2.03      2.31 o 
  -9   8   1        1.29        2.81      1.84 o 
  -8   8   1        4.81        1.32      1.84 o 
  -7   8   1        2.10        1.34      1.67 o 
  -6   8   1      137.23      119.72      9.64 o 
  -5   8   1       12.28       10.40      2.02 o 
  -4   8   1       26.76       18.12      5.76 o 
  -3   8   1      156.24      157.66      3.36 o 
  -2   8   1      600.24      565.91     11.02 o 
  -1   8   1      144.67      156.65      2.58 o 
   0   8   1        5.17        8.01      0.97 o 
   1   8   1      146.86      157.70      2.91 o 
   2   8   1      585.19      570.62     18.70 o 
   3   8   1      159.06      168.33      4.53 o 
   4   8   1       26.31       23.66      1.77 o 
   5   8   1       11.63       10.16      1.80 o 
   6   8   1      135.40      141.51      3.34 o 
   7   8   1        2.13       -1.66      1.66 o 
   8   8   1        4.82        8.31      2.31 o 
   9   8   1        1.31       -1.90      1.90 o 
  -9   9   1        1.56       -0.11      1.93 o 
  -8   9   1        2.19        0.79      2.48 o 
  -7   9   1        1.99        2.32      1.75 o 
  -6   9   1       15.77       14.25      5.60 o 
  -5   9   1       64.95       59.76      4.21 o 
  -4   9   1       87.04       82.56      2.33 o 
  -3   9   1      126.44      130.59      2.69 o 
  -2   9   1       10.72        6.64      3.86 o 
  -1   9   1     1062.80     1073.91     11.34 o 
   0   9   1      882.09      857.07     10.60 o 
   1   9   1     1081.38     1099.99     12.85 o 
   2   9   1       10.55       14.03      1.47 o 
   3   9   1      126.38      135.99      5.89 o 
   4   9   1       86.06       90.28      2.64 o 
   5   9   1       66.97       63.68      3.28 o 
   6   9   1       16.02       14.18      1.64 o 
   7   9   1        1.91        0.87      2.23 o 
   8   9   1        2.11        0.69      2.12 o 
   9   9   1        1.55       -0.93      2.01 o 
  -9  10   1       13.22       13.56      2.49 o 
  -8  10   1        9.79        3.00      2.97 o 
  -7  10   1       24.64       21.06      4.77 o 
  -6  10   1        0.58        0.46      0.98 o 
  -5  10   1       13.04       16.31      3.49 o 
  -4  10   1       10.86        4.74      3.07 o 
  -3  10   1       53.62       48.77      2.46 o 
  -2  10   1      251.22      236.06      5.51 o 
  -1  10   1      447.70      460.95      7.50 o 
   0  10   1      307.66      361.31      6.81 o 
   1  10   1      446.75      459.61      7.52 o 
   2  10   1      248.11      242.27      5.77 o 
   3  10   1       53.50       53.54      2.56 o 
   4  10   1       10.56        8.04      1.75 o 
   5  10   1       13.67        9.93      1.68 o 
   6  10   1        0.56        0.74      1.08 o 
   7  10   1       24.89       16.56      2.64 o 
   8  10   1        9.79       14.64      3.53 o 
   9  10   1       13.24        0.84      3.48 o 
  -9  11   1        0.36        0.55      1.93 o 
  -8  11   1       12.67       16.04      3.58 o 
  -7  11   1        8.83        9.59      4.14 o 
  -6  11   1        8.22        3.09      2.00 o 
  -5  11   1       81.38       83.09      2.56 o 
  -4  11   1       26.66       24.12      4.19 o 
  -3  11   1        6.09        3.57      1.75 o 
  -2  11   1      390.12      387.40      8.64 o 
  -1  11   1       57.35       49.06      1.41 o 
   0  11   1      258.09      324.11      5.31 o 
   1  11   1       55.09       50.38      3.47 o 
   2  11   1      391.96      413.38     10.37 o 
   3  11   1        6.04        3.91      1.75 o 
   4  11   1       25.75       34.66      4.30 o 
   5  11   1       81.80       85.83      4.36 o 
   6  11   1        8.14        8.78      2.31 o 
   7  11   1        8.78        3.95      2.53 o 
   8  11   1       12.64       20.64      4.98 o 
   9  11   1        0.35       -1.63      1.63 o 
  -8  12   1        2.92        1.25      1.94 o 
  -7  12   1        0.21       -1.34      1.69 o 
  -6  12   1       27.04       29.53      8.85 o 
  -5  12   1      105.29      119.46      2.54 o 
  -4  12   1       58.32       57.67      9.78 o 
  -3  12   1      141.50      142.07      3.47 o 
  -2  12   1        2.91        0.77      0.93 o 
  -1  12   1       88.47       94.92      1.66 o 
   0  12   1        3.19        2.24      0.96 o 
   1  12   1       86.84       92.20      2.77 o 
   2  12   1        2.31        3.99      2.15 o 
   3  12   1      142.64      146.37      3.72 o 
   4  12   1       60.14       75.40      5.26 o 
   5  12   1      105.30      127.02      3.06 o 
   6  12   1       27.18       36.67      3.15 o 
   7  12   1        0.20       -1.39      1.96 o 
   8  12   1        2.99        1.28      2.55 o 
  -8  13   1        1.36        2.24      1.91 o 
  -7  13   1        3.67        2.06      2.64 o 
  -6  13   1        5.00        6.70      2.90 o 
  -5  13   1       15.56        9.55      4.68 o 
  -4  13   1       33.53       32.38      8.22 o 
  -3  13   1       19.45       15.95      3.17 o 
  -2  13   1        2.11        1.72      1.81 o 
  -1  13   1       66.91       68.57      1.54 o 
   0  13   1       15.29       18.78      1.35 o 
   1  13   1       64.31       64.56      2.24 o 
   2  13   1        2.12        3.99      1.40 o 
   3  13   1       19.30       15.18      1.92 o 
   4  13   1       34.45       40.62      2.04 o 
   5  13   1       14.94        8.91      3.56 o 
   6  13   1        4.99       13.83      2.71 o 
   7  13   1        3.79        1.45      2.14 o 
   8  13   1        1.40        4.74      3.84 o 
  -8  14   1        0.69        0.45      1.68 o 
  -7  14   1       11.38        6.97      4.84 o 
  -6  14   1       14.82       10.93      2.51 o 
  -5  14   1       32.86       36.76      5.28 o 
  -4  14   1      123.70      128.93     15.01 o 
  -3  14   1       16.90       22.71      5.23 o 
  -2  14   1       23.58       27.89      8.25 o 
  -1  14   1        7.36        5.99      1.40 o 
   0  14   1      116.98      122.09      2.35 o 
   1  14   1        7.66        4.49      1.16 o 
   2  14   1       23.09       31.77      1.88 o 
   3  14   1       16.68       18.29      1.80 o 
   4  14   1      123.94      146.97      3.81 o 
   5  14   1       33.18       38.92      3.64 o 
   6  14   1       14.88       14.54      2.50 o 
   7  14   1       11.19        6.92      2.50 o 
   8  14   1        0.67       -1.41      1.60 o 
  -8  15   1        0.24        1.26      1.84 o 
  -7  15   1        3.07        2.68      2.04 o 
  -6  15   1       20.69       13.84      4.62 o 
  -5  15   1       76.42       82.78      7.67 o 
  -4  15   1       43.00       38.10      9.31 o 
  -3  15   1      139.23      142.74      7.96 o 
  -2  15   1      107.80      103.27     11.69 o 
  -1  15   1        3.07        2.55      1.40 o 
   0  15   1       17.03       15.05      1.13 o 
   1  15   1        3.31        5.35      1.12 o 
   2  15   1      108.02      122.41      3.04 o 
   3  15   1      138.60      148.49      3.32 o 
   4  15   1       42.17       54.40      3.23 o 
   5  15   1       76.42       77.65     11.09 o 
   6  15   1       20.77       25.85      5.60 o 
   7  15   1        3.02        0.74      2.58 o 
   8  15   1        0.25       -0.09      2.43 o 
  -7  16   1       13.23       11.27      2.64 o 
  -6  16   1       32.29       30.75      8.10 o 
  -5  16   1       23.14       22.98      5.66 o 
  -4  16   1       84.25       65.71     13.67 o 
  -3  16   1      118.50      120.54      4.87 o 
  -2  16   1      159.79      175.15      5.77 o 
  -1  16   1       25.29       22.73      2.03 o 
   0  16   1        8.86        7.73      1.54 o 
   1  16   1       25.37       23.31      1.58 o 
   2  16   1      160.21      190.62      5.76 o 
   3  16   1      118.20      124.28      6.45 o 
   4  16   1       84.03       77.33      3.88 o 
   5  16   1       23.08        8.99      3.17 o 
   6  16   1       32.19       36.41      3.36 o 
   7  16   1       13.18        6.38      2.79 o 
  -7  17   1        5.26        0.19      2.57 o 
  -6  17   1        6.44        4.63      2.18 o 
  -5  17   1        7.43        6.81      2.58 o 
  -4  17   1        4.38        5.35      2.16 o 
  -3  17   1       39.52       34.58      5.75 o 
  -2  17   1       28.32       26.18      8.84 o 
  -1  17   1        7.40        7.80      1.99 o 
   0  17   1      105.14      103.71      3.57 o 
   1  17   1        7.29        8.80      1.85 o 
   2  17   1       28.20       37.49      3.51 o 
   3  17   1       39.79       36.60      3.28 o 
   4  17   1        4.49        4.71      3.03 o 
   5  17   1        7.48        3.29      2.30 o 
   6  17   1        6.48        8.03      2.40 o 
   7  17   1        5.31        3.26      2.94 o 
  -6  18   1        3.03        1.54      2.54 o 
  -5  18   1        2.31        3.53      1.77 o 
  -4  18   1        7.55        6.23      2.21 o 
  -3  18   1        3.30        0.24      1.90 o 
  -2  18   1       15.84        7.57      2.56 o 
  -1  18   1       22.96       14.95      2.93 o 
   0  18   1       49.74       53.02      2.11 o 
   1  18   1       22.86       21.13      3.31 o 
   2  18   1       15.79       14.47      3.11 o 
   3  18   1        3.36        4.57      2.72 o 
   4  18   1        7.46        5.51      3.68 o 
   5  18   1        2.33        3.35      1.90 o 
   6  18   1        3.04       -0.34      2.16 o 
  -6  19   1        3.66        0.48      2.23 o 
  -5  19   1        4.75        4.05      3.02 o 
  -4  19   1        1.17       -0.36      2.10 o 
  -3  19   1        5.88        1.58      2.03 o 
  -2  19   1        8.05        2.64      1.94 o 
  -1  19   1        5.63        1.72      1.38 o 
   0  19   1        0.76        2.74      1.39 o 
   1  19   1        5.62        3.07      1.39 o 
   2  19   1        8.03        9.18      2.60 o 
   3  19   1        5.91        4.28      2.31 o 
   4  19   1        1.15        3.74      3.05 o 
   5  19   1        4.74        5.37      2.41 o 
   6  19   1        3.63        0.35      2.43 o 
  -5  20   1        0.73       -1.60      1.60 o 
  -4  20   1        6.60        4.66      2.64 o 
  -3  20   1        6.13        5.16      2.04 o 
  -2  20   1        5.60       -1.45      2.56 o 
  -1  20   1       14.57       13.13      4.46 o 
   0  20   1       53.66       59.65      3.89 o 
   1  20   1       14.46       11.04      2.81 o 
   2  20   1        5.59        2.63      2.96 o 
   3  20   1        6.20        1.26      5.48 o 
   4  20   1        6.64       13.37      3.05 o 
   5  20   1        0.74       -0.51      2.30 o 
  -5  21   1        1.82        2.78      2.25 o 
  -4  21   1        3.66        0.51      2.09 o 
  -3  21   1        3.94        4.53      2.00 o 
  -2  21   1       13.73        8.84      4.53 o 
  -1  21   1       12.83       13.21      2.76 o 
   0  21   1       19.18       20.93      3.56 o 
   1  21   1       12.86        6.39      2.50 o 
   2  21   1       13.77       18.02      7.13 o 
   3  21   1        3.95       -1.34      2.14 o 
   4  21   1        3.64        4.17      2.46 o 
   5  21   1        1.82        1.43      2.19 o 
  -4  22   1        1.90        0.18      1.80 o 
  -3  22   1        6.37        3.83      2.22 o 
  -2  22   1        3.58       -0.16      1.86 o 
  -1  22   1        3.16       -0.23      1.48 o 
   0  22   1        0.77       -0.95      1.24 o 
   1  22   1        3.18        0.57      1.52 o 
   2  22   1        3.56        4.23      2.20 o 
   3  22   1        6.35        2.80      2.41 o 
   4  22   1        1.90        0.63      2.88 o 
  -3  23   1        1.17        2.30      2.08 o 
  -2  23   1        2.51        1.88      1.69 o 
  -1  23   1        0.68        0.26      1.39 o 
   0  23   1        1.89        0.01      1.22 o 
   1  23   1        0.68       -0.78      1.21 o 
   2  23   1        2.51        1.83      2.09 o 
   3  23   1        1.17       -0.61      2.50 o 
  -2  24   1        1.47        1.74      2.32 o 
  -1  24   1        0.43        0.72      1.43 o 
   0  24   1        1.16       -0.76      1.90 o 
   1  24   1        0.43        0.87      1.44 o 
   2  24   1        1.47        1.06      2.45 o 
   1   0   2     3296.84     3162.15     18.60 o 
   2   0   2      353.43      332.48     38.86 o 
   3   0   2       19.65       20.73      2.55 o 
   4   0   2       74.23       67.77      3.99 o 
   5   0   2        1.96        1.66      1.97 o 
   6   0   2        4.88        2.52      1.05 o 
   7   0   2       31.86       37.90      4.10 o 
   8   0   2       49.01       51.33      4.34 o 
   9   0   2        7.46        4.23      1.66 o 
  -9   1   2        3.34        2.75      1.68 o 
  -8   1   2        8.64        5.51      2.15 o 
  -7   1   2      298.22      317.73     12.26 o 
  -6   1   2        3.27        2.22      1.19 o 
  -5   1   2        8.41        5.09      1.33 o 
  -4   1   2       38.36       33.46      4.07 o 
  -3   1   2     1474.63     1479.64     17.27 o 
  -2   1   2      738.15      514.48    102.13 o 
  -1   1   2     5612.77     5022.81    579.26 o 
   0   1   2     1023.89      959.07      9.97 o 
   1   1   2     5686.97     5758.32     60.16 o 
   2   1   2      730.49      675.35     11.21 o 
   3   1   2     1464.54     1457.64     14.51 o 
   4   1   2       37.96       37.75      1.28 o 
   5   1   2        8.37        7.23      2.03 o 
   6   1   2        3.39        1.52      0.76 o 
   7   1   2      302.32      346.82      6.18 o 
   8   1   2        8.69        5.54      2.13 o 
   9   1   2        3.26        2.61      1.37 o 
  -9   2   2        2.50        0.38      2.02 o 
  -8   2   2       12.62       11.47      4.15 o 
  -7   2   2        2.94        2.95      1.57 o 
  -6   2   2       88.45       88.05      8.86 o 
  -5   2   2       44.36       53.29      3.95 o 
  -4   2   2      405.97      399.83      8.79 o 
  -3   2   2      755.58      684.00     12.23 o 
  -2   2   2     1973.93     1899.45     19.33 o 
  -1   2   2     2408.75     2293.71     62.28 o 
   0   2   2      416.13      339.78     11.41 o 
   1   2   2     2413.52     2292.12     16.99 o 
   2   2   2     1956.84     1935.72     23.62 o 
   3   2   2      745.90      729.58     20.55 o 
   4   2   2      411.67      387.64     10.65 o 
   5   2   2       44.01       42.85     26.59 o 
   6   2   2       88.81       91.22      6.45 o 
   7   2   2        3.00        1.16      1.66 o 
   8   2   2       12.70       11.13      2.38 o 
   9   2   2        2.49       -0.68      2.08 o 
  -9   3   2        0.42        1.30      1.81 o 
  -8   3   2        0.44        2.93      1.66 o 
  -7   3   2        0.22        0.34      2.03 o 
  -6   3   2        2.35        2.61      1.49 o 
  -5   3   2       29.36       26.65      2.55 o 
  -4   3   2      250.45      272.83     13.28 o 
  -3   3   2      598.33      571.55     15.59 o 
  -2   3   2      953.89      769.45    181.51 o 
  -1   3   2     1472.33     1334.71     13.91 o 
   0   3   2        7.89        6.17      1.61 o 
   1   3   2     1446.93     1336.53     15.62 o 
   2   3   2      970.51      972.95     21.35 o 
   3   3   2      623.16      591.19     18.66 o 
   4   3   2      248.79      292.40      9.59 o 
   5   3   2       30.01       26.50     16.06 o 
   6   3   2        2.14        3.54      1.30 o 
   7   3   2        0.16        1.66      2.12 o 
   8   3   2        0.45        3.00      1.96 o 
   9   3   2        0.42        0.05      1.79 o 
  -9   4   2        2.35       -0.12      1.73 o 
  -8   4   2        4.79        1.42      3.29 o 
  -7   4   2       47.17       50.84      2.78 o 
  -6   4   2       33.58       33.64      8.44 o 
  -5   4   2      148.64      157.44      6.05 o 
  -4   4   2       70.30       70.00      7.30 o 
  -3   4   2      175.18      205.36      4.25 o 
  -2   4   2      551.77      536.93     12.69 o 
  -1   4   2       84.27       77.37      5.19 o 
   0   4   2      403.65      387.89      8.06 o 
   1   4   2       90.92       83.06      3.17 o 
   2   4   2      562.40      546.83     13.03 o 
   3   4   2      179.18      172.42     33.70 o 
   4   4   2       73.47       82.03      2.89 o 
   5   4   2      152.52      132.45     39.66 o 
   6   4   2       31.95       39.97      6.17 o 
   7   4   2       47.15       40.24     15.61 o 
   8   4   2        4.75        5.77      2.77 o 
   9   4   2        2.36        0.41      2.12 o 
  -9   5   2        1.52        2.01      2.06 o 
  -8   5   2        5.53        4.64      2.21 o 
  -7   5   2       27.49       29.07      2.41 o 
  -6   5   2        9.79        5.41      4.15 o 
  -5   5   2       90.90       98.27      4.19 o 
  -4   5   2       66.69       66.81      6.11 o 
  -3   5   2      271.66      278.40      5.72 o 
  -2   5   2     1592.04     1518.78     21.78 o 
  -1   5   2      284.74      273.78      4.50 o 
   0   5   2      196.46      199.66      3.57 o 
   1   5   2      277.25      265.71      4.29 o 
   2   5   2     1584.95     1560.77     21.61 o 
   3   5   2      261.80      227.13     36.42 o 
   4   5   2       65.83       77.06      2.35 o 
   5   5   2       91.00       81.95     27.06 o 
   6   5   2        9.14        9.07      1.87 o 
   7   5   2       27.03       21.15      7.35 o 
   8   5   2        5.58        5.65      3.22 o 
   9   5   2        1.48        1.35      1.98 o 
  -9   6   2        0.48        1.42      1.76 o 
  -8   6   2        1.85        0.57      1.71 o 
  -7   6   2        2.76        4.02      1.61 o 
  -6   6   2       20.81       12.69      3.90 o 
  -5   6   2      165.38      181.13      3.67 o 
  -4   6   2       24.59       13.48      4.91 o 
  -3   6   2      325.12      349.70      8.54 o 
  -2   6   2      782.16      748.52     15.34 o 
  -1   6   2      228.43      246.44      4.38 o 
   0   6   2       80.13       68.03      1.26 o 
   1   6   2      220.04      229.08      6.16 o 
   2   6   2      787.55      742.66     26.02 o 
   3   6   2      319.44      266.80     56.69 o 
   4   6   2       25.57       20.28      3.85 o 
   5   6   2      168.50      143.27     38.82 o 
   6   6   2       20.26       19.90      1.56 o 
   7   6   2        2.79        2.82      2.15 o 
   8   6   2        1.91        1.74      3.34 o 
   9   6   2        0.47        2.82      2.66 o 
  -9   7   2        0.69       -1.70      1.72 o 
  -8   7   2        0.05        2.55      1.82 o 
  -7   7   2       13.57       10.84      4.75 o 
  -6   7   2       39.69       29.80      7.16 o 
  -5   7   2       31.90       34.84      1.72 o 
  -4   7   2       19.95       12.93      4.25 o 
  -3   7   2      317.92      318.80     16.92 o 
  -2   7   2      292.65      316.37      6.71 o 
  -1   7   2      432.47      456.17      7.90 o 
   0   7   2      159.14      160.17      2.41 o 
   1   7   2      436.37      460.50      7.74 o 
   2   7   2      307.69      324.59     10.29 o 
   3   7   2      312.27      297.25     12.73 o 
   4   7   2       19.80       19.16      4.69 o 
   5   7   2       31.45       31.82     15.27 o 
   6   7   2       40.34       43.95      2.72 o 
   7   7   2       13.83        4.23      4.02 o 
   8   7   2        0.06       -0.34      3.68 o 
   9   7   2        0.71        0.29      2.37 o 
  -9   8   2        1.08        0.14      1.76 o 
  -8   8   2        0.46       -0.66      1.66 o 
  -7   8   2        4.40        2.06      4.39 o 
  -6   8   2       36.23       32.09      7.48 o 
  -5   8   2       21.08       23.27      1.71 o 
  -4   8   2        0.79       -0.12      1.25 o 
  -3   8   2       86.35       74.60      3.02 o 
  -2   8   2      338.78      368.28      8.67 o 
  -1   8   2      839.03      839.96     10.28 o 
   0   8   2       61.65       70.72      1.36 o 
   1   8   2      817.63      828.34     17.37 o 
   2   8   2      334.47      362.91     11.94 o 
   3   8   2       84.40       69.71     28.14 o 
   4   8   2        0.92        0.13      1.64 o 
   5   8   2       21.24       22.02      2.77 o 
   6   8   2       36.62       41.66      2.49 o 
   7   8   2        4.30       -1.24      2.66 o 
   8   8   2        0.43       -0.37      2.09 o 
   9   8   2        1.07       -0.74      2.07 o 
  -9   9   2        5.88        1.25      2.99 o 
  -8   9   2       11.23        2.80      4.55 o 
  -7   9   2       30.22       32.15      3.19 o 
  -6   9   2        0.72        1.19      1.61 o 
  -5   9   2       11.60       13.65      4.27 o 
  -4   9   2       97.93       87.41     10.54 o 
  -3   9   2        7.29        7.50      1.94 o 
  -2   9   2      311.66      303.77      7.01 o 
  -1   9   2      535.08      596.24     12.27 o 
   0   9   2      399.73      378.89      6.99 o 
   1   9   2      538.79      598.49      9.40 o 
   2   9   2      309.74      305.32     27.11 o 
   3   9   2        7.45        4.76      6.84 o 
   4   9   2       98.32      104.21      3.28 o 
   5   9   2       12.21        6.58      5.54 o 
   6   9   2        0.63       -0.18      1.57 o 
   7   9   2       30.06       32.95     16.01 o 
   8   9   2       11.10       14.24      2.74 o 
   9   9   2        5.89        4.75      3.45 o 
  -9  10   2        0.93        0.65      1.84 o 
  -8  10   2        2.28        2.26      2.02 o 
  -7  10   2        2.20        2.56      4.71 o 
  -6  10   2        1.24        1.08      1.61 o 
  -5  10   2       17.72       16.12      3.08 o 
  -4  10   2       59.25       53.25      6.12 o 
  -3  10   2      187.56      190.84      3.72 o 
  -2  10   2       73.78       74.04      1.98 o 
  -1  10   2      276.78      304.01      5.07 o 
   0  10   2       48.33       41.96      1.21 o 
   1  10   2      268.51      272.67     14.83 o 
   2  10   2       72.81       77.08      4.02 o 
   3  10   2      185.90      115.30     60.89 o 
   4  10   2       59.98       66.19      2.35 o 
   5  10   2       16.87        9.31      7.69 o 
   6  10   2        1.19        1.73      2.06 o 
   7  10   2        2.26        0.54      1.90 o 
   8  10   2        2.30        4.40      2.55 o 
   9  10   2        0.90       -1.95      2.43 o 
  -8  11   2        1.70       -0.19      1.86 o 
  -7  11   2       13.12        7.83      2.35 o 
  -6  11   2       18.90       20.94      8.40 o 
  -5  11   2       30.14       30.15      4.81 o 
  -4  11   2        7.95        4.41      2.45 o 
  -3  11   2       12.55       14.78      2.59 o 
  -2  11   2       82.95       86.39      4.33 o 
  -1  11   2       19.78       17.30      2.84 o 
   0  11   2      150.61      159.03      3.55 o 
   1  11   2       20.17       17.06      2.07 o 
   2  11   2       84.52       92.05      7.53 o 
   3  11   2       12.62        7.42      5.77 o 
   4  11   2        7.27        6.23      2.09 o 
   5  11   2       30.50       23.25     15.78 o 
   6  11   2       18.51       23.11      3.17 o 
   7  11   2       13.08       16.77     12.21 o 
   8  11   2        1.76        0.37      2.14 o 
  -8  12   2        0.38       -0.82      1.40 o 
  -7  12   2        3.50        1.15      2.24 o 
  -6  12   2       12.88       12.78      5.36 o 
  -5  12   2       58.58       59.78      3.06 o 
  -4  12   2        1.73        1.38      1.05 o 
  -3  12   2       11.60       10.32      2.57 o 
  -2  12   2        1.42        0.58      1.12 o 
  -1  12   2      140.22      150.82      3.42 o 
   0  12   2       31.09       32.49      1.51 o 
   1  12   2      137.93      140.13     12.03 o 
   2  12   2        1.48       -0.57      1.68 o 
   3  12   2       11.53        5.37      6.33 o 
   4  12   2        1.94        1.85      1.33 o 
   5  12   2       59.30       48.24     23.93 o 
   6  12   2       12.77       11.36      2.92 o 
   7  12   2        3.50        2.51      2.66 o 
   8  12   2        0.40        0.61      1.76 o 
  -8  13   2        1.08        1.27      2.16 o 
  -7  13   2       12.50       15.66      2.23 o 
  -6  13   2       15.12        5.82      5.40 o 
  -5  13   2      140.51      150.54      5.57 o 
  -4  13   2       78.13       69.42      9.38 o 
  -3  13   2      156.22      190.53      6.88 o 
  -2  13   2       96.85      105.88      2.35 o 
  -1  13   2       32.47       27.96      3.34 o 
   0  13   2       41.93       37.33      1.26 o 
   1  13   2       32.00       25.52      4.98 o 
   2  13   2       99.54      111.04      3.45 o 
   3  13   2      154.81      129.66     65.60 o 
   4  13   2       76.57       79.27      3.28 o 
   5  13   2      139.39      111.41     57.08 o 
   6  13   2       15.34       14.11      2.69 o 
   7  13   2       12.51        8.89      2.75 o 
   8  13   2        1.12        1.41      2.56 o 
  -8  14   2        1.29        2.70      1.87 o 
  -7  14   2        5.16        4.05      2.32 o 
  -6  14   2        0.31        0.83      1.80 o 
  -5  14   2       53.61       62.38      7.22 o 
  -4  14   2        2.67        0.77      1.33 o 
  -3  14   2       41.18       40.84      3.31 o 
  -2  14   2        3.27        3.77      1.13 o 
  -1  14   2       10.19       13.64      2.30 o 
   0  14   2        0.44        0.59      0.78 o 
   1  14   2        9.98       12.17      3.01 o 
   2  14   2        3.27        2.22      2.04 o 
   3  14   2       41.80       30.24     21.16 o 
   4  14   2        2.47        3.81      1.81 o 
   5  14   2       54.17       64.57     29.47 o 
   6  14   2        0.32        2.43      3.73 o 
   7  14   2        5.04        1.42      2.33 o 
   8  14   2        1.26        0.49      2.15 o 
  -7  15   2       12.51       15.20      2.62 o 
  -6  15   2       11.62        6.30      2.05 o 
  -5  15   2       21.21       25.05      6.38 o 
  -4  15   2       31.61       30.27     13.48 o 
  -3  15   2       15.78       14.50      3.39 o 
  -2  15   2      142.87      158.04      5.52 o 
  -1  15   2       35.32       39.34      3.56 o 
   0  15   2        0.73        1.71      0.75 o 
   1  15   2       35.97       35.00      6.12 o 
   2  15   2      141.88      152.51      4.08 o 
   3  15   2       16.17       13.13      2.00 o 
   4  15   2       32.23       37.39      2.95 o 
   5  15   2       21.44       13.14      3.01 o 
   6  15   2       11.61       12.25      2.58 o 
   7  15   2       12.68        7.09      4.69 o 
  -7  16   2        3.82        4.15      2.31 o 
  -6  16   2        5.64        1.11      2.45 o 
  -5  16   2        3.26        2.11      1.90 o 
  -4  16   2       25.22       25.46      9.68 o 
  -3  16   2       72.07       79.91      3.66 o 
  -2  16   2       36.59       38.78      1.73 o 
  -1  16   2       34.47       29.49      5.28 o 
   0  16   2       60.78       67.44      1.79 o 
   1  16   2       34.39       23.74      4.21 o 
   2  16   2       36.64       36.57      5.15 o 
   3  16   2       71.95       69.75     38.48 o 
   4  16   2       25.59       29.85      2.85 o 
   5  16   2        3.25        2.32      2.06 o 
   6  16   2        5.64        6.19      2.56 o 
   7  16   2        3.79        2.60      2.83 o 
  -7  17   2        1.22       -1.79      1.79 o 
  -6  17   2        2.10        1.45      1.55 o 
  -5  17   2        4.64        0.73      2.36 o 
  -4  17   2       10.33        2.71      2.17 o 
  -3  17   2       11.07        8.10      2.40 o 
  -2  17   2       21.63       28.77      3.42 o 
  -1  17   2       16.75       11.76      3.65 o 
   0  17   2       56.69       63.77      3.01 o 
   1  17   2       16.48       10.52      3.80 o 
   2  17   2       21.70       25.25      2.88 o 
   3  17   2       11.31        4.99      6.16 o 
   4  17   2       10.26        9.63      2.44 o 
   5  17   2        4.66        2.29      2.56 o 
   6  17   2        2.10        2.35      2.13 o 
   7  17   2        1.20        0.15      1.91 o 
  -6  18   2        2.59        1.42      2.16 o 
  -5  18   2        1.21        0.95      1.81 o 
  -4  18   2        0.91       -1.74      1.74 o 
  -3  18   2        6.18        3.50      3.06 o 
  -2  18   2       46.44       48.52      2.86 o 
  -1  18   2       36.06       43.58      5.82 o 
   0  18   2       12.20       13.76      1.65 o 
   1  18   2       36.07       42.73      2.15 o 
   2  18   2       46.42       51.81      7.69 o 
   3  18   2        6.23        0.76      2.41 o 
   4  18   2        0.95        2.75      2.09 o 
   5  18   2        1.21       -0.70      2.04 o 
   6  18   2        2.55        1.53      2.20 o 
  -6  19   2        2.60        2.24      2.18 o 
  -5  19   2        1.69        1.09      2.05 o 
  -4  19   2        1.22       -0.83      1.95 o 
  -3  19   2        3.48        1.76      2.08 o 
  -2  19   2        3.35        1.83      1.74 o 
  -1  19   2       11.45        6.84      1.96 o 
   0  19   2        8.62        3.74      1.83 o 
   1  19   2       11.51        7.13      2.27 o 
   2  19   2        3.34        3.52      1.98 o 
   3  19   2        3.38       -1.53      1.87 o 
   4  19   2        1.23        1.83      2.15 o 
   5  19   2        1.68        1.17      2.00 o 
   6  19   2        2.60        2.43      2.51 o 
  -5  20   2        1.49        4.63      2.22 o 
  -4  20   2        1.28        0.22      1.97 o 
  -3  20   2        5.16        3.96      2.12 o 
  -2  20   2        1.24        1.48      1.90 o 
  -1  20   2        9.89        1.46      2.53 o 
   0  20   2        0.02        1.57      1.25 o 
   2  20   2        1.26        2.94      2.42 o 
   3  20   2        5.12        1.12      2.20 o 
   4  20   2        1.26        2.30      2.71 o 
   5  20   2        1.49        0.31      1.88 o 
  -4  21   2        1.11       -0.52      1.97 o 
  -3  21   2        3.83       -0.24      2.25 o 
  -2  21   2        3.61        5.65      2.02 o 
  -1  21   2        0.66        0.14      1.35 o 
   0  21   2        3.07        1.03      1.45 o 
   1  21   2        0.67        0.04      1.33 o 
   2  21   2        3.63       -0.10      3.51 o 
   3  21   2        3.83       -1.10      2.15 o 
   4  21   2        1.10        3.72      3.62 o 
  -4  22   2        0.21        1.93      2.01 o 
  -3  22   2       13.75       13.98      3.93 o 
  -2  22   2        1.87        2.66      1.96 o 
  -1  22   2        2.54        2.30      1.44 o 
   0  22   2        0.02       -0.55      1.31 o 
   1  22   2        2.53       -0.16      1.29 o 
   2  22   2        1.85        3.41      2.50 o 
   3  22   2       13.80        8.00      5.26 o 
   4  22   2        0.21       -0.57      3.17 o 
  -2  23   2        1.05        1.76      1.71 o 
  -1  23   2        0.18        2.32      1.51 o 
   0  23   2        1.34        0.56      1.43 o 
   1  23   2        0.18        0.86      1.32 o 
   2  23   2        1.05        0.60      2.13 o 
   0  24   2        0.02        0.79      1.37 o 
   0   0   3      969.01      916.03     22.79 o 
   1   0   3       92.45       70.81      8.69 o 
   2   0   3       17.14       13.88      4.43 o 
   3   0   3      726.87      726.95     11.77 o 
   4   0   3        1.21        0.51      0.80 o 
   5   0   3       53.09       50.07      6.00 o 
   6   0   3       16.03       19.78      3.98 o 
   7   0   3       93.80      100.05     12.35 o 
   8   0   3        4.46        2.55      1.62 o 
   9   0   3        0.35       -1.45      1.45 o 
  -9   1   3        6.75        3.27      2.02 o 
  -8   1   3       16.18       14.53      3.36 o 
  -7   1   3        3.35        1.97      1.67 o 
  -6   1   3       76.26       79.89      5.42 o 
  -5   1   3       14.99       15.38      3.79 o 
  -4   1   3      103.78       94.24      9.89 o 
  -3   1   3     1230.75     1307.88     29.58 o 
  -2   1   3      274.64      214.19     50.01 o 
  -1   1   3      179.82      150.43     24.76 o 
   0   1   3      303.05      254.02      3.05 o 
   1   1   3      180.88      155.29     25.36 o 
   2   1   3      279.68      260.51      5.75 o 
   3   1   3     1235.76     1342.57     13.76 o 
   4   1   3      107.92      112.01      2.09 o 
   5   1   3       15.19       20.85      1.93 o 
   6   1   3       74.13       79.49      2.41 o 
   7   1   3        3.33        3.24      1.82 o 
   8   1   3       16.05       12.96      3.56 o 
   9   1   3        6.80        7.89      2.29 o 
  -9   2   3        1.84        0.91      3.90 o 
  -8   2   3       11.17       12.29      3.07 o 
  -7   2   3       26.17       28.71      3.30 o 
  -6   2   3       83.73       94.75      9.90 o 
  -5   2   3       33.45       39.17      2.60 o 
  -4   2   3      187.10      151.31     31.53 o 
  -3   2   3       21.14       21.06      6.05 o 
  -2   2   3       57.03       30.57     14.09 o 
  -1   2   3      224.40      148.55     36.41 o 
   0   2   3      176.21      122.49     19.28 o 
   1   2   3      220.06      224.76      5.33 o 
   2   2   3       57.78       41.13      1.88 o 
   3   2   3       19.25       21.87      2.15 o 
   4   2   3      189.43      182.80     11.23 o 
   5   2   3       33.74       32.65     13.86 o 
   6   2   3       83.84       88.27     13.36 o 
   7   2   3       25.54        9.45     13.23 o 
   8   2   3       11.11       10.93      8.54 o 
   9   2   3        1.88       -1.44      1.44 o 
  -9   3   3        1.28        0.50      2.15 o 
  -8   3   3        0.82        0.90      2.69 o 
  -7   3   3       19.77       18.43      3.34 o 
  -6   3   3       74.99       61.63     11.04 o 
  -5   3   3       79.77       85.04      2.67 o 
  -4   3   3      474.18      409.90    122.42 o 
  -3   3   3      717.86      766.72     26.78 o 
  -2   3   3      953.81      500.43    376.08 o 
  -1   3   3      188.47      148.26     33.79 o 
   0   3   3      113.46       92.26      2.45 o 
   1   3   3      192.40      207.74      3.59 o 
   2   3   3      942.76     1017.88     17.64 o 
   3   3   3      711.35      744.99     24.26 o 
   4   3   3      469.47      520.82     17.19 o 
   5   3   3       77.96       77.17     21.05 o 
   6   3   3       75.85       83.99      2.56 o 
   7   3   3       19.78        9.38      6.84 o 
   8   3   3        0.83       -0.66      1.65 o 
   9   3   3        1.25        3.10      2.43 o 
  -9   4   3        0.24        1.99      3.84 o 
  -8   4   3        2.60       -1.71      1.71 o 
  -7   4   3       18.93       20.20      2.58 o 
  -6   4   3        0.67       -0.81      3.05 o 
  -5   4   3       23.05       31.92      3.85 o 
  -4   4   3      122.19       91.39     31.04 o 
  -3   4   3      863.44      820.33     15.16 o 
  -2   4   3      823.58      584.33    275.87 o 
  -1   4   3      108.63       85.16      9.92 o 
   0   4   3      391.61      355.38      7.84 o 
   1   4   3      110.70       97.00      2.29 o 
   2   4   3      808.74      808.61     15.42 o 
   3   4   3      854.56      810.38     14.92 o 
   4   4   3      122.34      119.43      3.16 o 
   5   4   3       23.27       25.80     11.99 o 
   6   4   3        0.56       -1.47      1.47 o 
   7   4   3       19.07       13.23      4.98 o 
   8   4   3        2.53        1.19      2.83 o 
   9   4   3        0.24        3.35      2.31 o 
  -9   5   3        3.38        4.30      2.47 o 
  -8   5   3        0.79       -0.16      2.24 o 
  -7   5   3        3.70        5.00      2.36 o 
  -6   5   3        1.60        1.98      1.30 o 
  -5   5   3        5.66       10.59      1.56 o 
  -4   5   3       63.51       48.54     14.37 o 
  -3   5   3      554.28      610.80     13.10 o 
  -2   5   3      234.16      162.45     43.10 o 
  -1   5   3       62.15       55.12      2.52 o 
   0   5   3        0.77        0.85      0.86 o 
   1   5   3       62.83       55.10      1.77 o 
   2   5   3      233.49      222.99      5.50 o 
   3   5   3      560.33      620.78     13.23 o 
   4   5   3       65.31       63.99      2.44 o 
   5   5   3        5.02        8.93      2.09 o 
   6   5   3        1.61        1.48      1.25 o 
   7   5   3        3.69       -0.25      2.26 o 
   8   5   3        0.76       -0.15      1.80 o 
   9   5   3        3.40        0.11      1.84 o 
  -9   6   3        0.12       -0.12      2.07 o 
  -8   6   3        2.69       -2.07      2.77 o 
  -7   6   3        4.32        6.77      4.18 o 
  -6   6   3       19.11        9.78      3.51 o 
  -5   6   3        3.23        6.87      1.70 o 
  -4   6   3       74.39       70.84     11.77 o 
  -3   6   3       53.80       50.61      2.24 o 
  -2   6   3      138.23      131.49      5.38 o 
  -1   6   3       16.98       15.20      1.91 o 
   0   6   3       88.86       82.32      2.18 o 
   1   6   3       18.56       16.17      1.42 o 
   2   6   3      135.37      132.44      3.34 o 
   3   6   3       54.80       44.92      7.41 o 
   4   6   3       74.58       86.41      2.67 o 
   5   6   3        3.02        0.54      1.36 o 
   6   6   3       19.61       19.41      1.55 o 
   7   6   3        4.48        1.81      1.91 o 
   8   6   3        2.67       -1.11      1.96 o 
   9   6   3        0.11        1.21      2.19 o 
  -9   7   3        2.94        1.29      2.99 o 
  -8   7   3        7.42        7.72      2.94 o 
  -7   7   3       34.32       36.20      3.30 o 
  -6   7   3        3.79        1.91      1.87 o 
  -5   7   3       49.96       51.35      2.24 o 
  -4   7   3       16.82        4.31      4.92 o 
  -3   7   3      202.97      202.74      4.59 o 
  -2   7   3      106.59      120.17      3.32 o 
  -1   7   3     1144.20     1175.87     19.49 o 
   0   7   3      174.00      153.34      5.12 o 
   1   7   3     1139.50     1188.17     19.04 o 
   2   7   3      110.23      125.82      3.60 o 
   3   7   3      203.25      196.16      4.93 o 
   4   7   3       17.63       17.65      1.74 o 
   5   7   3       48.98       43.19      9.22 o 
   6   7   3        3.74        3.48      2.25 o 
   7   7   3       34.19       32.73      9.45 o 
   8   7   3        7.38       13.12      6.45 o 
   9   7   3        3.00        1.84      2.33 o 
  -9   8   3        0.99        0.60      1.87 o 
  -8   8   3        0.05        0.72      2.36 o 
  -7   8   3        0.28        0.76      1.76 o 
  -6   8   3       10.46       -0.17      2.39 o 
  -5   8   3        3.25        5.09      1.68 o 
  -4   8   3       33.98       20.55      6.11 o 
  -3   8   3       55.19       64.57      3.51 o 
  -2   8   3      155.19      158.85      4.09 o 
  -1   8   3       67.10       68.47      2.69 o 
   0   8   3       95.26      107.96      2.47 o 
   1   8   3       66.85       68.54      1.68 o 
   2   8   3      153.74      171.05      4.25 o 
   3   8   3       56.73       68.77      8.32 o 
   4   8   3       34.47       39.37      4.19 o 
   5   8   3        3.08        0.28      3.17 o 
   6   8   3       10.79       13.56      2.85 o 
   7   8   3        0.31       -0.95      1.75 o 
   8   8   3        0.06        2.07      2.12 o 
   9   8   3        0.99        0.99      1.98 o 
  -8   9   3        3.07       -1.62      2.88 o 
  -7   9   3       10.79       11.48      2.63 o 
  -5   9   3       14.62       16.94      1.72 o 
  -4   9   3       14.73        3.90      2.15 o 
  -3   9   3        1.41        1.28      2.88 o 
  -2   9   3      183.06      203.22      9.58 o 
  -1   9   3      183.79      204.87      3.74 o 
   0   9   3        8.75        4.12      0.98 o 
   1   9   3      190.40      214.95      4.96 o 
   2   9   3      180.05      196.62      5.13 o 
   3   9   3        1.63        1.02      1.40 o 
   4   9   3       15.11       14.74      1.55 o 
   5   9   3       13.78        5.33      4.07 o 
   6   9   3       23.14       21.52      2.61 o 
   7   9   3       10.95        5.31      5.65 o 
   8   9   3        3.06        2.90      2.09 o 
  -8  10   3        1.86        3.90      2.54 o 
  -7  10   3        0.70        0.74      2.46 o 
  -6  10   3        7.82       -0.87      1.84 o 
  -5  10   3        7.32        8.53      2.15 o 
  -4  10   3       25.38       18.19      1.82 o 
  -3  10   3        7.85        8.74      3.17 o 
  -2  10   3       50.46       50.86      2.19 o 
  -1  10   3       36.34       36.53      1.62 o 
   0  10   3        6.82        5.65      1.00 o 
   1  10   3       35.84       33.03      4.34 o 
   2  10   3       48.33       53.77      2.16 o 
   3  10   3        7.99        2.58      1.44 o 
   4  10   3       26.22       25.53      1.75 o 
   5  10   3        7.12        4.68      2.37 o 
   6  10   3        8.00       12.64      2.15 o 
   7  10   3        0.69        0.99      2.94 o 
   8  10   3        1.82        0.37      2.24 o 
  -8  11   3       12.45        6.28      2.97 o 
  -7  11   3        4.79        4.28      2.39 o 
  -6  11   3       40.59       20.97      5.94 o 
  -5  11   3       25.60       23.17      2.64 o 
  -4  11   3        5.85        2.86      2.88 o 
  -3  11   3       54.48       51.71      7.86 o 
  -2  11   3      121.62      128.63      3.08 o 
  -1  11   3       26.81       27.17      1.93 o 
   0  11   3       65.20       74.89      1.78 o 
   1  11   3       28.69       25.09      2.20 o 
   2  11   3      122.39      136.40      3.40 o 
   3  11   3       54.65       49.55      7.75 o 
   4  11   3        5.67        4.65      2.26 o 
   5  11   3       26.23       15.74     14.20 o 
   6  11   3       40.30       40.43      3.39 o 
   7  11   3        4.78       -1.76      1.95 o 
   8  11   3       12.48       13.81      3.17 o 
  -8  12   3        5.05       -1.13      2.66 o 
  -7  12   3        6.14        2.70      2.85 o 
  -6  12   3        7.44        0.18      2.67 o 
  -5  12   3       19.28       22.80      2.99 o 
  -4  12   3       21.56       10.74      2.32 o 
  -3  12   3       60.27       68.52      2.67 o 
  -2  12   3       66.87       72.49      2.71 o 
  -1  12   3       28.83       22.77      1.94 o 
   0  12   3        4.61        5.20      1.81 o 
   1  12   3       28.74       25.38      4.59 o 
   2  12   3       66.12       70.57      4.36 o 
   3  12   3       60.67       60.16      9.22 o 
   4  12   3       22.26       24.78      1.74 o 
   5  12   3       19.64       12.86      7.63 o 
   6  12   3        7.54        9.63      2.99 o 
   7  12   3        6.26        0.12      3.39 o 
   8  12   3        4.97        4.42      2.58 o 
  -8  13   3        1.22        2.56      2.46 o 
  -7  13   3       18.75       27.35      3.47 o 
  -6  13   3       17.27        8.42      3.53 o 
  -5  13   3       10.81       11.87      2.36 o 
  -4  13   3       27.12       16.98      2.66 o 
  -3  13   3      116.44      116.46      3.00 o 
  -2  13   3       61.73       61.45      2.43 o 
  -1  13   3       88.13       87.42      3.02 o 
   0  13   3       16.57       17.24      1.36 o 
   1  13   3       87.53       92.68      2.65 o 
   2  13   3       61.51       61.37      2.30 o 
   3  13   3      116.72      110.98     21.57 o 
   4  13   3       27.73       27.38      2.76 o 
   5  13   3       10.40        2.91      4.52 o 
   6  13   3       17.38       21.80      3.79 o 
   7  13   3       18.75        5.54      7.30 o 
   8  13   3        1.19       -2.80      2.94 o 
  -7  14   3        2.89        4.23      2.96 o 
  -6  14   3        1.56        0.91      2.21 o 
  -5  14   3        0.18       -1.39      2.19 o 
  -4  14   3       28.89       14.63      2.91 o 
  -3  14   3       23.44       14.27      2.94 o 
  -2  14   3       48.62       50.81      2.66 o 
  -1  14   3       13.11       11.72      2.48 o 
   0  14   3        3.15        2.12      1.11 o 
   1  14   3       12.79       12.63      2.68 o 
   2  14   3       47.50       50.09      2.19 o 
   3  14   3       23.29       12.43      6.33 o 
   4  14   3       29.02       37.40      4.69 o 
   5  14   3        0.16        1.15      1.76 o 
   6  14   3        1.50        4.00      3.84 o 
   7  14   3        2.81        2.05      2.59 o 
  -7  15   3        2.11        1.62      3.05 o 
  -6  15   3        1.64       -1.70      3.17 o 
  -5  15   3       22.33       23.97      5.77 o 
  -4  15   3       23.76        7.33      4.81 o 
  -3  15   3       24.10       17.97      2.77 o 
  -2  15   3        1.44        0.63      1.27 o 
  -1  15   3       36.98       33.06      3.40 o 
   0  15   3        1.17        1.49      0.96 o 
   1  15   3       37.72       34.09      3.41 o 
   2  15   3        1.45        0.16      1.58 o 
   3  15   3       23.83       22.73      4.02 o 
   4  15   3       23.33       25.77      2.94 o 
   5  15   3       22.16        9.37     10.12 o 
   6  15   3        1.62        0.18      1.95 o 
   7  15   3        2.17        1.22      2.09 o 
  -7  16   3        1.59       -2.24      2.24 o 
  -6  16   3        0.44        1.55      4.35 o 
  -5  16   3        4.60        3.08      2.88 o 
  -4  16   3        0.72       -1.71      1.71 o 
  -3  16   3        0.36       -0.51      2.21 o 
  -2  16   3       23.54       25.14      2.95 o 
  -1  16   3       23.94       20.95      2.76 o 
   0  16   3        3.47        4.77      0.89 o 
   1  16   3       23.61       20.48      3.97 o 
   2  16   3       23.73       25.40      5.66 o 
   3  16   3        0.41       -0.15      4.35 o 
   4  16   3        0.77        1.63      2.11 o 
   5  16   3        4.58        2.80      2.47 o 
   6  16   3        0.44        0.76      2.50 o 
   7  16   3        1.55       -0.70      4.01 o 
  -6  17   3        4.02        0.01      2.47 o 
  -5  17   3        0.05        4.06      2.23 o 
  -4  17   3        5.79        1.54      2.45 o 
  -3  17   3        4.23        3.45      2.66 o 
  -2  17   3        2.47        4.21      3.12 o 
  -1  17   3       43.80       44.14      7.46 o 
   0  17   3        3.33        0.50      1.52 o 
   1  17   3       43.48       34.45      6.99 o 
   2  17   3        2.47        1.18      1.88 o 
   3  17   3        4.17        1.46      2.41 o 
   4  17   3        5.92        7.88      3.79 o 
   5  17   3        0.04        2.15      5.37 o 
   6  17   3        4.03        2.39      4.01 o 
  -6  18   3        0.31        0.40      2.06 o 
  -5  18   3        0.14        3.39      4.75 o 
  -4  18   3        0.99        1.26      3.51 o 
  -3  18   3        8.28        1.20      4.98 o 
  -2  18   3       14.56       14.55      3.28 o 
  -1  18   3       64.06       62.00      3.44 o 
   0  18   3       53.00       60.10      4.42 o 
   1  18   3       64.44       57.94     10.57 o 
   2  18   3       14.45       14.58      2.43 o 
   3  18   3        8.13        0.00      5.43 o 
   4  18   3        1.02        0.09      1.86 o 
   5  18   3        0.13       -1.90      3.28 o 
   6  18   3        0.31        1.61      2.29 o 
  -5  19   3        0.16        0.80      2.24 o 
  -4  19   3        0.22       -0.63      2.04 o 
  -3  19   3        0.59        2.86      2.09 o 
  -2  19   3        2.11        0.68      2.36 o 
  -1  19   3       36.80       35.18      3.43 o 
   0  19   3       12.17       13.95      1.91 o 
   1  19   3       36.88       27.67      3.90 o 
   2  19   3        2.16        3.10      2.15 o 
   3  19   3        0.61       -1.10      1.98 o 
   4  19   3        0.20        3.27      1.96 o 
   5  19   3        0.17       -1.58      1.82 o 
  -5  20   3        0.81        3.36      2.49 o 
  -4  20   3        1.20       -0.18      1.82 o 
  -3  20   3        1.61        3.13      4.58 o 
  -2  20   3        3.21        3.06      2.52 o 
  -1  20   3       10.56        2.60      2.69 o 
   0  20   3        2.26        3.57      1.72 o 
   1  20   3       10.48        3.83      3.16 o 
   2  20   3        3.22        5.47      2.64 o 
   3  20   3        1.63        1.45      2.66 o 
   4  20   3        1.22        1.57      2.02 o 
   5  20   3        0.80        1.79      3.96 o 
  -4  21   3        1.12        3.05      2.47 o 
  -3  21   3        0.53        0.50      2.25 o 
  -2  21   3        4.55        1.39      2.73 o 
  -1  21   3        2.69       -1.37      1.64 o 
   0  21   3        1.23       -0.95      1.51 o 
   1  21   3        2.70        1.59      1.93 o 
   2  21   3        4.57        3.00      3.01 o 
   3  21   3        0.53        3.72      2.83 o 
   4  21   3        1.10        0.99      1.98 o 
  -3  22   3        0.81       -0.18      2.30 o 
  -2  22   3        0.11       -1.61      2.49 o 
  -1  22   3        2.02        1.48      1.62 o 
   0  22   3        0.12        0.73      1.58 o 
   1  22   3        2.01       -1.92      1.92 o 
   2  22   3        0.11        0.70      5.54 o 
   3  22   3        0.82       -1.40      2.19 o 
  -1  23   3        0.88       -0.96      1.69 o 
   0  23   3        0.00       -0.10      1.67 o 
   1  23   3        0.88        0.12      1.73 o 
   0   0   4       60.78       59.49      5.74 o 
   1   0   4        3.19        3.03      0.70 o 
   2   0   4      100.45       88.02     18.31 o 
   3   0   4        0.61       -0.14      0.86 o 
   4   0   4       73.91       84.80      8.87 o 
   5   0   4        0.14       -0.48      0.86 o 
   6   0   4       76.53       81.39      4.62 o 
   7   0   4        1.05        2.15      1.61 o 
   8   0   4        0.36        1.01      2.12 o 
   9   0   4        4.28        1.53      1.81 o 
  -9   1   4        1.58        3.61      1.75 o 
  -8   1   4        8.84        7.05      2.82 o 
  -7   1   4       28.19       26.64      2.37 o 
  -6   1   4        5.61        3.12      1.66 o 
  -5   1   4       56.48       56.49      4.50 o 
  -4   1   4        8.11        4.72      1.71 o 
  -3   1   4      208.14      179.72     40.25 o 
  -2   1   4      365.81      297.96     93.95 o 
  -1   1   4      386.50      255.92     56.39 o 
   0   1   4       24.70       24.62      2.05 o 
   1   1   4      383.74      231.80     62.46 o 
   2   1   4      363.19      235.31    107.38 o 
   3   1   4      207.52      231.56      3.85 o 
   4   1   4        8.43        9.31      1.80 o 
   5   1   4       56.54       57.50      1.94 o 
   6   1   4        5.59        4.27      1.68 o 
   7   1   4       28.71       31.95      2.30 o 
   8   1   4        8.83        9.66      1.96 o 
   9   1   4        1.59        0.01      1.49 o 
  -9   2   4        2.09        4.30      4.18 o 
  -8   2   4        1.99        2.04      4.41 o 
  -7   2   4        4.11        4.52      3.73 o 
  -6   2   4       62.75       51.60      5.21 o 
  -5   2   4       40.75       44.01      3.17 o 
  -4   2   4       69.33       76.18      3.85 o 
  -3   2   4       18.55       17.76      2.49 o 
  -2   2   4       65.77       67.02      3.62 o 
  -1   2   4      373.36      309.82     77.96 o 
   0   2   4      971.29     1016.53     29.04 o 
   1   2   4      369.64      385.99     14.79 o 
   2   2   4       63.66       70.23      2.35 o 
   3   2   4       17.71       16.47      4.47 o 
   4   2   4       71.46       75.33      2.48 o 
   5   2   4       40.73       39.95      2.14 o 
   6   2   4       62.53       67.40      3.56 o 
   7   2   4        4.17        0.93      1.96 o 
   8   2   4        2.00        0.73      2.17 o 
   9   2   4        2.11       -0.16      2.30 o 
  -9   3   4        1.65        2.04      3.96 o 
  -8   3   4        1.39       -4.18      4.86 o 
  -7   3   4        1.33        1.13      3.73 o 
  -6   3   4       24.15       23.64      4.75 o 
  -5   3   4      146.93      153.16      5.32 o 
  -4   3   4      114.94      133.41      4.64 o 
  -3   3   4      571.88      601.48     17.45 o 
  -2   3   4      325.64      335.10     14.78 o 
  -1   3   4      291.86      329.74      6.29 o 
   0   3   4       37.70       21.11      3.11 o 
   1   3   4      293.40      335.21      7.02 o 
   2   3   4      329.53      369.50     11.25 o 
   3   3   4      579.51      597.50     44.19 o 
   4   3   4      114.13      124.01      3.20 o 
   5   3   4      146.77      144.05     16.31 o 
   6   3   4       24.48       35.10      2.90 o 
   7   3   4        1.25        0.59      1.98 o 
   8   3   4        1.41        1.52      2.26 o 
   9   3   4        1.63       -0.52      2.20 o 
  -9   4   4        0.15        2.60      4.98 o 
  -8   4   4        1.96        2.83      3.84 o 
  -7   4   4       12.40       11.54      4.52 o 
  -6   4   4        9.43        8.71      3.96 o 
  -5   4   4      346.97      391.95     11.47 o 
  -4   4   4       54.26       69.60      3.62 o 
  -3   4   4      194.70      183.59      6.35 o 
  -2   4   4      105.72      123.24      4.19 o 
  -1   4   4       51.85       52.66      3.10 o 
   0   4   4       14.00        6.39      2.28 o 
   1   4   4       53.87       62.93      2.13 o 
   2   4   4      107.32      115.63      3.14 o 
   3   4   4      197.23      192.05      4.76 o 
   4   4   4       52.53       71.26      2.56 o 
   5   4   4      346.90      401.76      7.91 o 
   6   4   4        9.58       10.01      2.19 o 
   7   4   4       12.36       10.80      4.75 o 
   8   4   4        1.93        3.13      2.44 o 
   9   4   4        0.14       -1.37      2.49 o 
  -8   5   4        1.10        6.45      4.41 o 
  -7   5   4        1.70        6.33      3.84 o 
  -6   5   4        4.99       -2.37      3.51 o 
  -5   5   4       52.30       67.66      3.73 o 
  -4   5   4       47.82       50.13      3.28 o 
  -3   5   4        8.92        7.46      2.26 o 
  -2   5   4       95.37      108.72      4.19 o 
  -1   5   4       93.54       89.80      2.13 o 
   0   5   4        4.11        2.70      1.03 o 
   1   5   4       92.36       90.82      2.20 o 
   2   5   4       93.68      106.16      3.00 o 
   3   5   4        8.34        6.17      1.40 o 
   4   5   4       48.06       49.96      2.28 o 
   5   5   4       52.87       63.83      5.15 o 
   6   5   4        4.97        4.71      2.12 o 
   7   5   4        1.60       -4.16      4.52 o 
   8   5   4        1.10       -0.33      2.66 o 
  -8   6   4        2.48       -2.94      4.64 o 
  -7   6   4       15.81       23.19      4.98 o 
  -6   6   4        4.67       -4.18      4.18 o 
  -5   6   4       29.48       35.63      2.94 o 
  -4   6   4       73.03       75.83      3.85 o 
  -3   6   4      122.67      129.36      4.76 o 
  -2   6   4       12.61       16.97      2.38 o 
  -1   6   4        7.65       10.97      1.39 o 
   0   6   4       18.04       22.63      1.49 o 
   1   6   4        7.53       12.04      1.34 o 
   2   6   4       12.61       10.94      2.88 o 
   3   6   4      123.53      127.02      5.89 o 
   4   6   4       72.21       78.61      3.62 o 
   5   6   4       30.46       26.59      3.34 o 
   6   6   4        4.93        0.45      2.23 o 
   7   6   4       15.88       14.94      9.22 o 
   8   6   4        2.54        3.67      2.83 o 
  -8   7   4        1.35        1.47      4.30 o 
  -7   7   4        2.21        9.73      4.30 o 
  -6   7   4        0.88       -1.47      3.39 o 
  -5   7   4        5.23        5.99      2.49 o 
  -4   7   4       30.23       26.36      2.94 o 
  -3   7   4       33.15       35.30      3.05 o 
  -2   7   4       42.15       39.26      2.94 o 
  -1   7   4      110.68      123.82      4.83 o 
   0   7   4       87.25      102.44      2.38 o 
   1   7   4      107.44      125.02      2.64 o 
   2   7   4       44.51       41.56      2.08 o 
   3   7   4       32.08       35.50      2.83 o 
   4   7   4       29.68       31.62      2.94 o 
   5   7   4        5.53        1.36      1.81 o 
   6   7   4        0.79        2.46      2.12 o 
   7   7   4        2.18       -1.62      2.03 o 
   8   7   4        1.33       -1.45      3.39 o 
  -8   8   4        0.28       -3.28      4.98 o 
  -7   8   4        1.20       -2.37      3.84 o 
  -6   8   4        9.44        8.93      4.98 o 
  -5   8   4       25.45       26.70      4.52 o 
  -4   8   4       41.28       37.00      3.17 o 
  -3   8   4       48.35       58.84      3.51 o 
  -2   8   4       93.61       96.02      4.08 o 
  -1   8   4      191.70      197.91      3.97 o 
   0   8   4       56.23       63.75      1.98 o 
   1   8   4      194.91      215.21      4.95 o 
   2   8   4       91.33       93.21      2.72 o 
   3   8   4       47.29       52.20      3.62 o 
   4   8   4       42.06       39.28      3.34 o 
   5   8   4       24.79       22.83      9.95 o 
   6   8   4        9.41       11.84      2.91 o 
   7   8   4        1.22       -1.82      1.82 o 
   8   8   4        0.26        0.13      2.56 o 
  -8   9   4        2.47        0.68      5.65 o 
  -7   9   4       16.73       26.47      5.09 o 
  -6   9   4        0.47        2.04      3.51 o 
  -5   9   4        5.83        3.73      3.51 o 
  -4   9   4        5.54        1.13      2.37 o 
  -3   9   4       31.12       29.87      3.17 o 
  -2   9   4       61.79       67.45      3.51 o 
  -1   9   4      107.83      114.86      2.64 o 
   0   9   4        0.08       -0.98      1.12 o 
   1   9   4      109.54      114.37      2.53 o 
   2   9   4       61.12       63.44      3.06 o 
   3   9   4       31.44       32.19      4.92 o 
   4   9   4        5.84        9.96      1.68 o 
   5   9   4        5.54        7.61      6.22 o 
   6   9   4        0.47        1.96      2.11 o 
   7   9   4       16.60       12.33      2.77 o 
   8   9   4        2.49        1.34      2.49 o 
  -8  10   4        6.95        5.88      5.32 o 
  -7  10   4        6.87       16.17      5.09 o 
  -6  10   4        1.26       -2.83      3.62 o 
  -5  10   4        4.00        2.04      3.84 o 
  -4  10   4       15.55        9.61      2.49 o 
  -3  10   4        4.16        6.90      2.26 o 
  -2  10   4       64.72       63.60      3.85 o 
  -1  10   4       40.89       43.49      1.91 o 
   0  10   4       66.12       72.58      2.85 o 
   1  10   4       39.34       41.61      1.98 o 
   2  10   4       64.05       67.08      2.72 o 
   3  10   4        4.37        3.64      1.36 o 
   4  10   4       15.83       13.95      2.54 o 
   5  10   4        3.88        2.41      2.09 o 
   6  10   4        1.30        2.67      2.13 o 
   7  10   4        6.76        2.54      2.80 o 
   8  10   4        7.04        6.84      2.61 o 
  -8  11   4        1.20        5.88      5.31 o 
  -7  11   4       12.28       17.64      5.43 o 
  -6  11   4       23.85       19.91      5.32 o 
  -5  11   4        3.67       10.06      3.73 o 
  -4  11   4        3.97        1.13      3.28 o 
  -3  11   4       13.91       19.00      2.60 o 
  -2  11   4       65.75       63.60      3.62 o 
  -1  11   4       35.57       40.66      1.78 o 
   0  11   4        0.16        0.47      1.15 o 
   1  11   4       35.11       36.75      3.20 o 
   2  11   4       64.43       64.22      2.52 o 
   3  11   4       13.74       14.69      5.82 o 
   4  11   4        4.24        4.37      1.97 o 
   5  11   4        3.80        2.98      4.30 o 
   6  11   4       23.66       27.30      3.45 o 
   7  11   4       12.29        5.82      6.05 o 
   8  11   4        1.23        0.41      2.28 o 
  -7  12   4        1.51        5.65      4.07 o 
  -6  12   4        3.16        5.99      3.96 o 
  -5  12   4        3.13        3.28      4.18 o 
  -4  12   4       20.76       14.93      3.96 o 
  -3  12   4        1.28        8.14      3.28 o 
  -2  12   4       21.79       27.03      2.60 o 
  -1  12   4        8.42        6.79      1.36 o 
   0  12   4        0.12        0.20      1.20 o 
   1  12   4        8.38        6.01      1.44 o 
   2  12   4       21.84       26.71      1.82 o 
   3  12   4        1.33        1.24      1.44 o 
   4  12   4       20.33       24.15      3.11 o 
   5  12   4        3.25       -0.53      2.12 o 
   6  12   4        3.10        2.52      2.23 o 
   7  12   4        1.56        0.86      2.22 o 
  -7  13   4        3.92        1.36      5.54 o 
  -6  13   4       14.11        4.64      4.98 o 
  -5  13   4        2.04       -0.68      3.96 o 
  -4  13   4       63.24       44.58      5.66 o 
  -3  13   4       21.06       20.25      4.07 o 
  -2  13   4       37.45       37.67      2.94 o 
  -1  13   4       40.61       48.30      3.73 o 
   0  13   4        5.79       11.70      1.56 o 
   1  13   4       40.95       44.27      5.17 o 
   2  13   4       38.30       39.89      4.30 o 
   3  13   4       20.92       24.51      2.95 o 
   4  13   4       62.42       75.06      3.98 o 
   5  13   4        1.97        1.99      2.36 o 
   6  13   4       14.28       14.80      5.54 o 
   7  13   4        3.91       -0.28      2.32 o 
  -7  14   4        3.74       -4.64      6.11 o 
  -6  14   4        1.92       -3.17      3.73 o 
  -5  14   4        5.83        5.88      4.18 o 
  -4  14   4        3.08        0.68      3.39 o 
  -3  14   4       10.32        3.39      3.85 o 
  -2  14   4       31.56       31.33      4.52 o 
  -1  14   4       94.81      112.26      2.40 o 
   0  14   4       12.78        9.59      2.07 o 
   1  14   4       95.03      109.63      5.81 o 
   2  14   4       31.70       40.79      4.13 o 
   3  14   4       10.63        8.45      3.03 o 
   4  14   4        3.21        3.62      3.45 o 
   5  14   4        5.98        3.33      2.67 o 
   6  14   4        1.97       -0.80      2.21 o 
   7  14   4        3.67        2.10      2.19 o 
  -6  15   4        0.99        1.70      4.41 o 
  -5  15   4        2.51        8.82      4.98 o 
  -4  15   4        1.37        1.36      3.62 o 
  -3  15   4       35.55       31.79      5.20 o 
  -2  15   4        2.81        6.33      3.28 o 
  -1  15   4        4.34        2.96      2.70 o 
   0  15   4        3.33        3.80      2.14 o 
   1  15   4        4.28        0.33      1.81 o 
   2  15   4        2.68        2.74      2.38 o 
   3  15   4       35.87       41.19      4.19 o 
   4  15   4        1.29        5.15      3.22 o 
   5  15   4        2.58        2.39      2.25 o 
   6  15   4        0.97       -2.04      2.04 o 
  -6  16   4        4.26        1.24      4.98 o 
  -5  16   4        3.04        0.90      3.84 o 
  -4  16   4        0.97       -3.96      4.41 o 
  -3  16   4       13.42       12.67      5.09 o 
  -2  16   4       14.43       11.99      4.07 o 
  -1  16   4        1.91        1.25      2.74 o 
   0  16   4        7.20       11.23      4.41 o 
   1  16   4        1.81       -0.15      1.69 o 
   2  16   4       14.45       13.97      4.02 o 
   3  16   4       13.51       10.47      2.57 o 
   4  16   4        0.93       -0.14      1.76 o 
   5  16   4        3.03        0.96      2.55 o 
   6  16   4        4.23        2.15      3.84 o 
  -5  17   4        0.02       -0.23      5.65 o 
  -4  17   4        1.64       -2.26      4.41 o 
  -3  17   4        6.70        1.02      3.73 o 
  -2  17   4        3.85        4.41      4.41 o 
  -1  17   4       38.32       34.84      2.84 o 
   0  17   4      132.91      181.46      6.74 o 
   1  17   4       38.42       33.54      7.24 o 
   2  17   4        3.93        3.52      2.38 o 
   3  17   4        6.66        5.05      6.45 o 
   4  17   4        1.70        8.16      3.22 o 
   5  17   4        0.02       -0.49      2.31 o 
  -5  18   4        0.38        3.05      3.96 o 
  -4  18   4        0.29        1.02      6.11 o 
  -3  18   4        0.33        3.62      4.52 o 
  -2  18   4       27.65       26.58      5.09 o 
  -1  18   4        1.18        0.90      2.06 o 
   0  18   4       45.13       56.93      3.47 o 
   1  18   4        1.21        1.83      2.58 o 
   2  18   4       27.56       32.41      4.16 o 
   3  18   4        0.33        2.53      2.76 o 
   4  18   4        0.29        1.17      2.88 o 
   5  18   4        0.37       -1.67      1.69 o 
  -4  19   4        0.60       -1.24      4.75 o 
  -3  19   4        2.59       -0.57      4.30 o 
  -2  19   4        0.17        9.05      4.30 o 
  -1  19   4        1.68        0.03      2.59 o 
   0  19   4       12.64       21.49      2.58 o 
   1  19   4        1.65       -0.83      2.03 o 
   2  19   4        0.18       -1.50      1.50 o 
   3  19   4        2.63        2.02      2.76 o 
   4  19   4        0.58        0.95      2.26 o 
  -4  20   4        0.84        2.37      4.52 o 
  -3  20   4        1.62       -1.13      5.43 o 
  -2  20   4        3.41        8.93      4.18 o 
  -1  20   4        7.27        6.98      2.54 o 
   0  20   4       15.03       18.58      2.93 o 
   1  20   4        7.25        0.86      2.18 o 
   2  20   4        3.44        6.44      2.74 o 
   3  20   4        1.63        3.55      3.00 o 
   4  20   4        0.85        3.55      2.70 o 
  -3  21   4        1.25        2.37      4.52 o 
  -2  21   4        1.62       -2.26      5.43 o 
  -1  21   4        0.31       -1.04      2.25 o 
   0  21   4        2.91        3.39      2.45 o 
   1  21   4        0.32        1.06      1.62 o 
   2  21   4        1.63       -0.19      2.94 o 
   3  21   4        1.24        0.72      1.98 o 
  -1  22   4        0.95        1.54      2.97 o 
   0  22   4        0.76        2.28      2.02 o 
   1  22   4        0.95       -0.32      1.49 o 
   0   0   5      836.84      967.09     24.44 o 
   1   0   5      227.64      200.22     40.61 o 
   2   0   5        9.77        6.18      1.80 o 
   3   0   5        5.36        3.65      1.43 o 
   4   0   5       96.45      108.90      3.47 o 
   5   0   5        6.20        3.74      1.16 o 
   6   0   5        0.00       -1.66      1.66 o 
   7   0   5        3.92        8.45      4.58 o 
   8   0   5        0.80        0.73      1.93 o 
  -8   1   5        4.15        2.70      2.34 o 
  -7   1   5        2.07        4.04      2.67 o 
  -6   1   5       14.17       15.71      2.41 o 
  -5   1   5       27.67       28.03      2.85 o 
  -4   1   5       18.33       23.85      3.95 o 
  -3   1   5       24.87       21.38      3.39 o 
  -2   1   5       39.48       36.99      8.59 o 
  -1   1   5       56.14       43.00      7.31 o 
   0   1   5       30.38       22.47      4.04 o 
   1   1   5       57.05       44.24      7.47 o 
   2   1   5       39.75       35.03      5.99 o 
   3   1   5       23.94       20.19      4.20 o 
   4   1   5       19.08       19.45      1.70 o 
   5   1   5       27.80       31.25      1.58 o 
   6   1   5       13.96       22.30      2.62 o 
   7   1   5        2.10        6.51      2.01 o 
   8   1   5        4.17        4.86      2.35 o 
  -8   2   5        2.12       10.18      4.86 o 
  -7   2   5       10.35        9.95      5.20 o 
  -6   2   5       25.09       24.66      5.54 o 
  -5   2   5       30.36       41.63      4.98 o 
  -4   2   5      285.45      329.39     10.67 o 
  -3   2   5      103.83      109.72      4.42 o 
  -1   2   5       39.02       24.73      8.42 o 
   0   2   5      117.01      133.93      2.89 o 
   1   2   5       39.84       36.93      9.03 o 
   2   2   5       58.79       57.16     10.75 o 
   3   2   5      101.40      112.46      4.59 o 
   4   2   5      287.09      320.16      7.80 o 
   5   2   5       30.56       35.83      2.96 o 
   6   2   5       24.82       28.62      3.59 o 
   7   2   5       10.18       14.60      5.82 o 
   8   2   5        2.11        4.04      3.39 o 
  -8   3   5        3.95       -4.52      4.52 o 
  -7   3   5        9.56       13.80      4.41 o 
  -6   3   5       35.90       38.80      4.86 o 
  -5   3   5       40.87       53.63      4.98 o 
  -4   3   5       99.05      112.31      4.42 o 
  -3   3   5       97.17      101.79      4.30 o 
  -2   3   5       97.82       97.15      4.30 o 
  -1   3   5       70.12       62.69      9.36 o 
   0   3   5       15.20       16.96      3.06 o 
   1   3   5       70.35       68.98      4.12 o 
   2   3   5       97.59      103.85     16.02 o 
   3   3   5       96.50      110.56      5.55 o 
   4   3   5       97.61      115.09      3.00 o 
   5   3   5       40.93       42.24      6.17 o 
   6   3   5       36.26       37.26      3.35 o 
   7   3   5        9.63       10.63      3.52 o 
   8   3   5        3.98        4.82      4.07 o 
  -8   4   5        6.25       -4.30      4.98 o 
  -7   4   5        2.70        3.84      5.09 o 
  -6   4   5        1.33       -3.62      3.62 o 
  -5   4   5        3.88        0.57      3.96 o 
  -4   4   5      146.72      165.27      4.98 o 
  -3   4   5       27.65       19.12      3.05 o 
  -2   4   5       47.70       33.04      3.28 o 
  -1   4   5        1.31        0.35      1.06 o 
   0   4   5       13.45       11.19      1.33 o 
   1   4   5        1.62        2.46      1.39 o 
   2   4   5       48.73       39.89      2.89 o 
   3   4   5       26.88       29.84      3.05 o 
   4   4   5      146.26      161.97      4.76 o 
   5   4   5        4.03        3.44      2.35 o 
   6   4   5        1.41       -0.46      1.85 o 
   7   4   5        2.63       -1.86      2.46 o 
   8   4   5        6.29       10.00      3.11 o 
  -8   5   5        0.42       -2.60      3.73 o 
  -7   5   5        7.05        8.82      5.32 o 
  -6   5   5       14.60        4.07      4.52 o 
  -5   5   5       59.56       75.13      6.00 o 
  -4   5   5       39.85       40.16      3.28 o 
  -3   5   5       27.30       19.23      2.83 o 
  -2   5   5        6.91        5.54      2.15 o 
  -1   5   5        7.71        6.62      1.25 o 
   0   5   5       49.15       44.25      1.80 o 
   1   5   5        7.66        9.26      1.26 o 
   2   5   5        6.95        7.18      1.80 o 
   3   5   5       27.14       25.72      1.99 o 
   4   5   5       40.75       41.59      2.24 o 
   5   5   5       59.02       67.49      9.56 o 
   6   5   5       14.32       16.96      2.82 o 
   7   5   5        7.02        2.47      4.75 o 
   8   5   5        0.44       -0.97      2.32 o 
  -8   6   5        0.82        1.24      6.45 o 
  -7   6   5        5.06       14.48      4.98 o 
  -6   6   5       71.05       70.95      6.34 o 
  -5   6   5        1.75       -1.70      5.32 o 
  -4   6   5      235.04      253.30      9.52 o 
  -3   6   5      122.35      125.71      4.64 o 
  -2   6   5        0.73        2.94      2.37 o 
  -1   6   5       81.03       89.83      3.27 o 
   0   6   5       52.47       61.52      1.97 o 
   1   6   5       78.92       89.59      2.26 o 
   2   6   5        0.65        1.52      2.60 o 
   3   6   5      123.46      129.87      3.32 o 
   4   6   5      234.79      265.46     14.91 o 
   5   6   5        1.79        1.53      4.13 o 
   6   6   5       70.76       87.75     11.15 o 
   7   6   5        5.13        1.46      2.39 o 
   8   6   5        0.82        0.98      4.81 o 
  -8   7   5        3.91       16.62      7.92 o 
  -7   7   5        1.55       -0.79      3.62 o 
  -6   7   5        0.99        2.49      3.62 o 
  -5   7   5       22.09       26.35      4.52 o 
  -4   7   5       20.08       29.07      3.05 o 
  -3   7   5       40.80       37.90      3.17 o 
  -2   7   5       48.69       47.18      3.28 o 
  -1   7   5        5.54        6.72      1.56 o 
   0   7   5      257.97      261.82      6.35 o 
   1   7   5        5.55        7.29      1.25 o 
   2   7   5       49.94       43.54      2.15 o 
   3   7   5       40.74       45.10      2.38 o 
   4   7   5       19.59       27.35      1.87 o 
   5   7   5       22.51       18.66      8.48 o 
   6   7   5        0.93        1.40      2.26 o 
   7   7   5        1.54        3.11      2.36 o 
   8   7   5        3.88        7.53      3.28 o 
  -7   8   5        1.36        0.11      4.30 o 
  -6   8   5        2.04       -4.30      6.22 o 
  -5   8   5        3.52        5.88      5.32 o 
  -4   8   5        7.27       10.63      3.73 o 
  -3   8   5       47.00       48.20      3.28 o 
  -2   8   5       17.36       20.92      2.71 o 
  -1   8   5      124.69      139.24      2.81 o 
   0   8   5      165.10      163.62      5.45 o 
   1   8   5      122.59      133.97      3.92 o 
   2   8   5       17.22       16.66      1.99 o 
   3   8   5       47.14       47.37      2.77 o 
   4   8   5        7.07        7.60      3.05 o 
   5   8   5        3.69        5.37      2.15 o 
   6   8   5        2.13        2.07      2.54 o 
   7   8   5        1.39       -2.05      2.05 o 
  -7   9   5        0.42        8.03      4.30 o 
  -6   9   5        4.30        1.92      4.64 o 
  -5   9   5       21.84       29.75      4.52 o 
  -4   9   5       21.42       21.38      5.66 o 
  -3   9   5        6.00        3.05      2.15 o 
  -2   9   5       19.55       19.12      2.71 o 
  -1   9   5       50.16       52.02      2.29 o 
   0   9   5        1.30       -0.88      1.09 o 
   1   9   5       50.48       56.43      2.47 o 
   2   9   5       20.20       21.48      4.02 o 
   3   9   5        6.22        4.73      2.66 o 
   4   9   5       21.02       28.10      8.43 o 
   5   9   5       22.01       27.50      3.63 o 
   6   9   5        4.39        2.62      2.19 o 
   7   9   5        0.40       -1.15      2.28 o 
  -7  10   5        1.92        1.24      6.90 o 
  -6  10   5        0.87        9.73      4.64 o 
  -5  10   5        2.55        6.33      5.99 o 
  -4  10   5       13.40       10.86      4.30 o 
  -3  10   5       35.24       36.31      4.30 o 
  -2  10   5       10.49       12.78      2.49 o 
  -1  10   5        0.26        1.05      1.10 o 
   0  10   5       10.86       14.80      1.54 o 
   1  10   5        0.32        1.58      1.13 o 
   2  10   5       10.74        6.64      1.49 o 
   3  10   5       35.10       34.27      3.70 o 
   4  10   5       13.66       13.86      4.18 o 
   5  10   5        2.51        1.48      2.32 o 
   6  10   5        0.86       -1.61      1.61 o 
   7  10   5        1.90        0.83      2.32 o 
  -7  11   5        2.14        4.64      5.09 o 
  -6  11   5        0.17        0.00      4.52 o 
  -5  11   5        5.79       12.67      3.96 o 
  -4  11   5        4.33        9.16      3.62 o 
  -3  11   5        7.66       11.87      6.45 o 
  -2  11   5       91.45      105.16      4.19 o 
  -1  11   5       87.32       97.08      2.39 o 
   0  11   5      250.98      270.28      5.56 o 
   1  11   5       88.74       93.41      2.75 o 
   2  11   5       92.22       95.74      2.72 o 
   3  11   5        7.42       11.09      6.45 o 
   4  11   5        4.26        4.92      2.43 o 
   5  11   5        5.70        1.51      5.82 o 
   6  11   5        0.16        2.07      2.13 o 
   7  11   5        2.18        0.30      2.66 o 
  -7  12   5        2.14       -1.13      4.52 o 
  -6  12   5        2.65        5.54      5.09 o 
  -5  12   5       10.65       15.72      5.32 o 
  -4  12   5        8.17       13.46      3.85 o 
  -3  12   5       22.35       26.02      5.09 o 
  -2  12   5       76.88       96.54      6.00 o 
  -1  12   5      176.02      203.63      4.49 o 
   0  12   5      115.33      142.10      2.68 o 
   1  12   5      175.31      206.44      4.66 o 
   2  12   5       77.32       91.35      8.15 o 
   3  12   5       22.38       26.87      2.96 o 
   4  12   5        8.23       10.19      2.72 o 
   5  12   5       10.81        9.70      2.88 o 
   6  12   5        2.63       -2.90      6.16 o 
   7  12   5        2.16        1.44      2.99 o 
  -6  13   5        0.09        4.18      4.98 o 
  -5  13   5       17.01       23.64      5.20 o 
  -4  13   5        7.59        2.71      4.07 o 
  -3  13   5        0.53        1.47      4.75 o 
  -2  13   5        6.10        9.50      3.96 o 
  -1  13   5       15.38       10.86      5.52 o 
   0  13   5        5.95        5.26      2.01 o 
   1  13   5       14.93       10.32      3.61 o 
   2  13   5        6.06        6.65      2.44 o 
   3  13   5        0.48        2.08      2.72 o 
   4  13   5        7.58        8.77      2.57 o 
   5  13   5       16.79       23.20      5.32 o 
   6  13   5        0.09        0.92      2.52 o 
  -6  14   5        4.50        2.60      5.32 o 
  -5  14   5        5.45        1.70      5.65 o 
  -4  14   5       25.57       28.73      5.20 o 
  -3  14   5        3.36        6.33      5.65 o 
  -2  14   5       15.16       17.42      5.99 o 
  -1  14   5        4.36        5.19      3.04 o 
   0  14   5        1.25        0.58      1.73 o 
   1  14   5        4.40        1.36      1.91 o 
   2  14   5       15.02       15.51      2.88 o 
   3  14   5        3.37        4.10      4.01 o 
   4  14   5       25.91       35.95      3.58 o 
   5  14   5        5.37        1.60      2.77 o 
   6  14   5        4.44        3.64      2.34 o 
  -6  15   5        5.44       -4.86      6.45 o 
  -5  15   5        7.35        5.65      5.99 o 
  -4  15   5        3.30       13.80      6.67 o 
  -3  15   5        5.49       11.87      5.43 o 
  -2  15   5        6.75        8.37      3.62 o 
  -1  15   5        2.91        3.64      1.94 o 
   0  15   5        7.15        6.31      1.94 o 
   1  15   5        3.03        3.54      3.23 o 
   2  15   5        6.72        6.70      2.84 o 
   3  15   5        5.35        4.82      7.07 o 
   4  15   5        3.26        3.99      2.71 o 
   5  15   5        7.36        2.27      3.18 o 
   6  15   5        5.47       11.40      3.45 o 
  -5  16   5        5.18        6.22      4.41 o 
  -4  16   5        4.33        2.37      5.43 o 
  -3  16   5        0.06       -0.11      5.88 o 
  -2  16   5        1.75        1.58      3.51 o 
  -1  16   5        3.11       -0.24      1.96 o 
   0  16   5        2.45        3.50      2.29 o 
   1  16   5        3.11        2.58      1.91 o 
   2  16   5        1.78       -0.31      3.68 o 
   3  16   5        0.07       -0.85      2.07 o 
   4  16   5        4.31        4.95      2.83 o 
   5  16   5        5.23        4.56      3.10 o 
  -5  17   5        2.50       -4.18      6.11 o 
  -4  17   5        0.04       -1.81      5.20 o 
  -3  17   5        1.54        2.04      3.96 o 
  -2  17   5        7.17       14.25      7.01 o 
  -1  17   5        0.66        0.44      2.85 o 
   0  17   5        3.37        4.66      2.16 o 
   1  17   5        0.68       -0.21      1.92 o 
   2  17   5        7.20        4.80      3.39 o 
   3  17   5        1.50       -1.75      2.08 o 
   4  17   5        0.05        0.33      1.87 o 
   5  17   5        2.53        2.18      2.70 o 
  -4  18   5        3.04       -2.94      6.22 o 
  -3  18   5        0.31        1.47      6.22 o 
  -2  18   5        8.75        9.95      4.75 o 
  -1  18   5        6.69        1.88      3.91 o 
   0  18   5        4.72        6.30      2.91 o 
   1  18   5        6.72        5.84      2.57 o 
   2  18   5        8.77       12.05      3.16 o 
   3  18   5        0.30        2.78      4.13 o 
   4  18   5        3.01        4.18      3.09 o 
  -3  19   5        0.25        4.86      4.52 o 
  -2  19   5       16.39       33.25      5.32 o 
  -1  19   5       12.69       10.27      2.61 o 
   0  19   5       16.57       15.04      3.03 o 
   1  19   5       12.74        1.87      3.02 o 
   2  19   5       16.39       21.42      3.20 o 
   3  19   5        0.25        3.91      2.68 o 
  -2  20   5        6.61        2.15      4.75 o 
  -1  20   5       11.98        7.12      3.29 o 
   0  20   5        5.51        9.28      2.33 o 
   1  20   5       11.94        9.93      3.70 o 
   2  20   5        6.59       11.48      3.03 o 
   0   0   6       15.02       12.90      4.72 o 
   1   0   6       73.56       75.54     12.34 o 
   2   0   6        1.14        0.87      1.11 o 
   3   0   6        1.00        0.30      1.54 o 
   4   0   6        0.97        2.54      1.80 o 
   5   0   6       14.13       17.04      2.58 o 
   6   0   6        0.91        1.57      1.86 o 
   7   0   6        1.54        4.30      2.06 o 
  -7   1   6        7.43        9.94      2.51 o 
  -6   1   6        2.63        0.53      1.57 o 
  -5   1   6        6.19        2.66      2.52 o 
  -4   1   6        6.11       12.42      2.33 o 
  -3   1   6        3.39        2.16      1.60 o 
  -2   1   6       85.04       62.68     16.16 o 
  -1   1   6       20.78       18.79      4.38 o 
   0   1   6        0.01        0.34      0.74 o 
   1   1   6       20.35       13.61      2.59 o 
   2   1   6       85.58       70.82     18.85 o 
   3   1   6        3.42        4.29      1.23 o 
   4   1   6        6.20        9.32      4.89 o 
   5   1   6        6.17        8.80      3.81 o 
   6   1   6        2.70        0.99      1.86 o 
   7   1   6        7.43        6.68      2.63 o 
  -7   2   6        7.84       11.42      4.07 o 
  -6   2   6        8.20        9.50      4.18 o 
  -5   2   6        1.08        0.90      3.51 o 
  -4   2   6        4.28        5.09      3.62 o 
  -3   2   6       51.70       31.12      3.28 o 
  -2   2   6        6.70        2.60      2.15 o 
  -1   2   6       43.10       44.90     15.68 o 
   0   2   6       18.29       17.05      4.45 o 
   1   2   6       43.00       52.52     10.87 o 
   2   2   6        6.89        4.18      7.18 o 
   3   2   6       51.17       58.66      2.42 o 
   4   2   6        4.13        4.81      2.41 o 
   5   2   6        1.10       -3.12      3.79 o 
   6   2   6        8.12        9.03      5.26 o 
   7   2   6        7.78       11.62      2.98 o 
  -7   3   6       10.80       10.63      4.75 o 
  -6   3   6        8.44        2.94      3.96 o 
  -5   3   6       15.18       10.07      4.64 o 
  -4   3   6        0.26       -2.26      3.84 o 
  -3   3   6       19.29        8.60      2.38 o 
  -2   3   6        5.86        2.26      2.26 o 
  -1   3   6        7.47        4.68      1.37 o 
   0   3   6        2.80        1.10      1.13 o 
   1   3   6        7.51        7.32      1.69 o 
   2   3   6        5.77        4.22      1.75 o 
   3   3   6       19.77       20.61      1.83 o 
   4   3   6        0.28       -0.03      2.21 o 
   5   3   6       15.01       15.79      3.07 o 
   6   3   6        8.42       10.69      2.58 o 
   7   3   6       10.87        4.83      3.54 o 
  -7   4   6       15.61       15.49      4.75 o 
  -6   4   6        1.01        1.58      3.51 o 
  -5   4   6      141.95      148.69      7.36 o 
  -4   4   6       98.18      107.88      6.45 o 
  -3   4   6       86.10       67.35      3.96 o 
  -2   4   6       20.46        7.47      2.60 o 
  -1   4   6        8.76        5.91      1.29 o 
   0   4   6       74.14       67.99      4.05 o 
   1   4   6        8.86        8.23      1.37 o 
   2   4   6       20.00       21.59      1.92 o 
   3   4   6       86.75       88.81      8.83 o 
   4   4   6       98.96      110.37      4.60 o 
   5   4   6      141.81      149.86     13.76 o 
   6   4   6        0.99        4.73      2.32 o 
   7   4   6       15.61       16.96      9.05 o 
  -7   5   6        2.07        0.79      3.51 o 
  -6   5   6       19.34       13.69      4.30 o 
  -5   5   6       48.64       56.23      5.88 o 
  -4   5   6       78.51       83.18      5.89 o 
  -3   5   6       49.90       38.02      4.75 o 
  -2   5   6       75.09       62.70      3.85 o 
  -1   5   6        6.87        3.75      1.23 o 
   0   5   6       22.48       20.55      1.63 o 
   1   5   6        7.23        3.26      2.80 o 
   2   5   6       75.31       73.74      3.17 o 
   3   5   6       49.37       58.11      3.59 o 
   4   5   6       78.42       74.52      8.54 o 
   5   5   6       48.44       71.67      7.30 o 
   6   5   6       19.49       26.87      9.50 o 
   7   5   6        2.10        2.76      2.72 o 
  -7   6   6        4.94        7.92      3.73 o 
  -6   6   6       14.66       20.24      5.09 o 
  -5   6   6       16.56       12.10      4.41 o 
  -4   6   6        2.76        1.13      3.51 o 
  -3   6   6       20.74       18.55      3.96 o 
  -2   6   6       42.60       33.38      3.05 o 
  -1   6   6        5.07        2.94      1.33 o 
   0   6   6        2.31        3.65      1.53 o 
   1   6   6        5.09        6.88      3.33 o 
   2   6   6       42.83       40.05      2.19 o 
   3   6   6       20.57       25.73      2.96 o 
   4   6   6        2.85        2.04      2.15 o 
   5   6   6       16.72        9.82      2.96 o 
   6   6   6       14.76       15.26      2.90 o 
   7   6   6        4.93        8.19      2.88 o 
  -7   7   6        2.70        6.11      3.51 o 
  -6   7   6        9.18        6.11      4.98 o 
  -5   7   6        5.88        3.73      3.62 o 
  -4   7   6        1.78        0.57      3.28 o 
  -3   7   6       17.25       15.27      4.18 o 
  -2   7   6       81.86       89.64      3.96 o 
  -1   7   6       50.90       50.18      2.23 o 
   0   7   6       85.29      104.02      2.96 o 
   1   7   6       51.60       57.45      2.41 o 
   2   7   6       81.95       79.98      2.58 o 
   3   7   6       17.07       13.19      3.85 o 
   4   7   6        1.79        3.84      4.75 o 
   5   7   6        5.88        3.01      4.52 o 
   6   7   6        9.08       12.13      3.05 o 
   7   7   6        2.69        1.89      3.05 o 
  -7   8   6        1.75       10.29      4.18 o 
  -6   8   6       13.99       18.66      4.98 o 
  -5   8   6       14.17       21.15      4.75 o 
  -4   8   6        2.06        3.96      4.41 o 
  -3   8   6       14.37       10.97      3.62 o 
  -2   8   6       67.72       75.03      5.55 o 
  -1   8   6       25.21       27.78      1.69 o 
   0   8   6       12.13       14.81      1.44 o 
   1   8   6       24.89       28.38      1.58 o 
   2   8   6       67.47       75.80      3.75 o 
   3   8   6       14.36       11.64      2.64 o 
   4   8   6        2.04        5.63      2.77 o 
   5   8   6       14.04        9.81      2.92 o 
   6   8   6       13.90       10.82      5.15 o 
   7   8   6        1.77        0.26      5.37 o 
  -6   9   6        0.09        1.13      3.96 o 
  -5   9   6        1.86        5.65      3.96 o 
  -4   9   6        2.27        0.68      3.51 o 
  -3   9   6        6.42        4.30      3.73 o 
  -2   9   6       46.17       35.75      4.75 o 
  -1   9   6      215.74      233.82      4.72 o 
   0   9   6      206.32      237.27      5.49 o 
   1   9   6      217.09      247.78      4.95 o 
   2   9   6       46.75       48.20      3.60 o 
   3   9   6        6.40        5.75      2.53 o 
   4   9   6        2.35        4.51      2.15 o 
   5   9   6        1.93        2.83      2.12 o 
   6   9   6        0.09        0.12      3.28 o 
  -6  10   6        0.17        2.15      3.62 o 
  -5  10   6        0.16        1.70      3.28 o 
  -4  10   6        3.23        5.88      3.84 o 
  -3  10   6       27.52       27.49      5.20 o 
  -2  10   6      123.61      145.16      7.25 o 
  -1  10   6       35.16       39.17      2.95 o 
   0  10   6      261.75      302.83      5.41 o 
   1  10   6       34.65       37.63      2.70 o 
   2  10   6      122.84      148.56     10.64 o 
   3  10   6       27.53       34.98      3.26 o 
   4  10   6        3.32        1.91      2.86 o 
   5  10   6        0.17        0.34      2.17 o 
   6  10   6        0.17        0.27      1.87 o 
  -6  11   6        0.07       -4.98      4.98 o 
  -5  11   6        4.79        4.07      3.73 o 
  -4  11   6       18.45       22.96      4.41 o 
  -3  11   6       13.07       13.12      3.62 o 
  -2  11   6       10.63        9.73      3.73 o 
  -1  11   6        6.12        4.37      2.49 o 
   0  11   6        8.34        6.11      2.14 o 
   1  11   6        6.04        6.12      2.12 o 
   2  11   6       10.80       13.95      3.90 o 
   3  11   6       13.16       11.38      3.14 o 
   4  11   6       18.23       14.74      3.02 o 
   5  11   6        4.72        6.02      2.59 o 
   6  11   6        0.08       -2.60      2.60 o 
  -6  12   6        1.05        5.31      4.86 o 
  -5  12   6        5.91       12.21      4.98 o 
  -4  12   6        6.25        1.02      4.52 o 
  -3  12   6       37.76       40.72      5.43 o 
  -2  12   6        0.64       -1.92      3.05 o 
  -1  12   6        7.14        7.23      2.34 o 
   0  12   6       35.71       47.00      3.00 o 
   1  12   6        6.93        6.54      2.27 o 
   2  12   6        0.67        1.14      4.01 o 
   3  12   6       37.92       48.85      4.04 o 
   4  12   6        6.33        8.31      2.78 o 
   5  12   6        5.99        4.53      2.68 o 
   6  12   6        1.04        2.55      2.83 o 
  -5  13   6       12.84       19.68      4.41 o 
  -4  13   6        8.19        5.09      6.22 o 
  -3  13   6        7.44        6.67      3.85 o 
  -2  13   6        7.40        7.46      3.62 o 
  -1  13   6        5.90        4.40      2.06 o 
   0  13   6       14.54       21.01      2.49 o 
   1  13   6        5.96        4.86      2.09 o 
   2  13   6        7.39        3.08      2.87 o 
   3  13   6        7.42        5.26      3.27 o 
   4  13   6        8.07       12.02      3.05 o 
   5  13   6       12.77       14.38      3.71 o 
  -5  14   6        2.78       13.91      4.18 o 
  -4  14   6       17.44       24.77      5.88 o 
  -3  14   6        1.47       -0.57      4.98 o 
  -2  14   6        3.35        5.20      3.96 o 
  -1  14   6        4.29        9.00      2.55 o 
   0  14   6        0.00        1.21      2.91 o 
   1  14   6        4.36        2.65      1.91 o 
   2  14   6        3.36        6.09      2.36 o 
   3  14   6        1.44       -0.75      2.43 o 
   4  14   6       17.54       24.59      3.19 o 
   5  14   6        2.83        1.40      2.47 o 
  -4  15   6        4.22       -3.51      6.45 o 
  -3  15   6        3.34       -3.62      5.54 o 
  -2  15   6        8.17       18.21      5.20 o 
  -1  15   6        2.26        0.01      2.54 o 
   0  15   6        1.34        3.94      3.82 o 
   1  15   6        2.26       -0.10      2.12 o 
   2  15   6        8.27       17.76      5.88 o 
   3  15   6        3.31        6.16      2.64 o 
   4  15   6        4.15        7.31      2.88 o 
  -4  16   6        5.77        6.45      5.32 o 
  -3  16   6        0.89       -2.37      5.09 o 
  -2  16   6        0.40        2.71      4.52 o 
  -1  16   6        0.46        1.55      1.67 o 
   0  16   6        0.95        5.51      1.90 o 
   1  16   6        0.45        1.99      2.12 o 
   2  16   6        0.39       -1.36      2.56 o 
   3  16   6        0.90       -2.10      3.00 o 
   4  16   6        5.72        6.33      3.11 o 
  -3  17   6        1.63        5.54      5.54 o 
  -2  17   6        0.46        4.86      5.65 o 
  -1  17   6        0.53        0.48      2.13 o 
   0  17   6        3.14        1.63      2.27 o 
   1  17   6        0.54        1.60      1.90 o 
   2  17   6        0.48       -0.33      2.71 o 
   3  17   6        1.63        4.04      2.55 o 
  -2  18   6        2.01        5.43      4.41 o 
  -1  18   6        1.83        0.04      3.46 o 
   0  18   6        0.35        2.59      2.18 o 
   1  18   6        1.85       -0.03      2.09 o 
   2  18   6        1.99       -1.00      2.43 o 
   0  19   6        0.24        2.27      2.02 o 
   0   0   7        0.85        0.95      1.58 o 
   1   0   7        0.00        1.37      1.65 o 
   2   0   7        0.12        1.77      1.82 o 
   3   0   7        0.11       -1.51      1.51 o 
   4   0   7        2.36        0.86      1.98 o 
   5   0   7       11.89        7.58      2.34 o 
   6   0   7        0.01        2.72      1.91 o 
  -6   1   7        2.00        4.16      2.42 o 
  -5   1   7        0.80        1.74      2.36 o 
  -4   1   7        7.14       10.52      3.73 o 
  -3   1   7       10.47        5.64      3.79 o 
  -2   1   7        1.90        0.56      1.77 o 
  -1   1   7       29.95       21.04      4.61 o 
   0   1   7       31.90       24.94      2.25 o 
   1   1   7       30.12       23.64      4.21 o 
   2   1   7        1.89        2.42      1.73 o 
   3   1   7       10.34        7.97      6.44 o 
   4   1   7        7.10        6.44      1.99 o 
   5   1   7        0.80        2.31      2.20 o 
   6   1   7        2.02        1.24      1.76 o 
  -6   2   7        9.91        2.71      3.96 o 
  -5   2   7        1.88        8.37      3.62 o 
  -4   2   7        2.15        0.45      3.17 o 
  -3   2   7       15.95        9.84      5.20 o 
  -2   2   7       18.18        4.30      3.05 o 
  -1   2   7       10.20        6.79      2.85 o 
   0   2   7       10.53        7.41      2.20 o 
   1   2   7       10.10       12.03      3.83 o 
   2   2   7       18.19       11.79     11.59 o 
   3   2   7       16.11       17.60      4.69 o 
   4   2   7        2.15       -1.64      3.62 o 
   5   2   7        1.90        1.65      2.12 o 
   6   2   7        9.89       15.60      3.22 o 
  -6   3   7        4.32        3.73      4.86 o 
  -5   3   7        8.16        4.52      3.62 o 
  -4   3   7       15.82       14.25      3.73 o 
  -2   3   7       13.16        1.13      2.94 o 
  -1   3   7        8.38        5.21      1.92 o 
   0   3   7        1.63        1.99      2.34 o 
   1   3   7        8.29        5.70      1.93 o 
   2   3   7       13.10        8.68      9.84 o 
   3   3   7       36.21       42.42      3.42 o 
   4   3   7       15.68       14.81      4.75 o 
   5   3   7        8.20       10.34      4.07 o 
   6   3   7        4.31        5.03      3.17 o 
  -6   4   7        3.28       11.31      4.18 o 
  -5   4   7        8.80       10.29      4.75 o 
  -4   4   7        4.40        0.68      4.41 o 
  -3   4   7       11.81        2.04      3.62 o 
  -1   4   7       34.06       29.38      4.78 o 
   0   4   7        6.85        7.13      2.24 o 
   1   4   7       34.32       32.03      6.77 o 
   2   4   7       37.49       29.96      8.54 o 
   3   4   7       11.93       11.29      2.59 o 
   4   4   7        4.36        2.88      2.88 o 
   5   4   7        8.88        8.86      2.86 o 
   6   4   7        3.28        2.34      2.11 o 
  -6   5   7        6.88        5.43      4.64 o 
  -5   5   7        3.57        6.22      3.73 o 
  -4   5   7       10.46       11.08      3.96 o 
  -3   5   7       29.28       13.69      4.30 o 
  -2   5   7        5.70        4.07      3.39 o 
  -1   5   7        3.03       -0.20      1.73 o 
   0   5   7       11.60        7.86      1.98 o 
   1   5   7        3.07        2.83      3.41 o 
   2   5   7        5.79        3.32      2.38 o 
   3   5   7       29.15       35.27      4.02 o 
   4   5   7       10.36       12.28      2.65 o 
   5   5   7        3.55        4.71      2.59 o 
   6   5   7        6.88        8.56      5.48 o 
  -6   6   7        4.45        3.51      5.43 o 
  -5   6   7        7.39        5.54      4.41 o 
  -4   6   7       23.40       19.79      4.41 o 
  -3   6   7       25.77       17.08      4.52 o 
  -2   6   7       65.34       52.17      5.32 o 
  -1   6   7        1.20        1.51      1.90 o 
   0   6   7        7.74        6.87      2.10 o 
   1   6   7        1.20       -0.02      2.03 o 
   2   6   7       65.44       67.87     13.18 o 
   3   6   7       25.80       32.85      3.43 o 
   4   6   7       23.39       26.90      5.26 o 
   5   6   7        7.34        8.22      2.76 o 
   6   6   7        4.44        3.23      4.24 o 
  -6   7   7        5.49        7.24      4.18 o 
  -5   7   7        0.13        1.47      3.96 o 
  -4   7   7        3.76        6.56      4.41 o 
  -3   7   7       48.58       42.65      7.13 o 
  -2   7   7       10.45        4.07      4.30 o 
  -1   7   7       31.69       30.86      3.49 o 
   0   7   7       27.53       21.07      2.44 o 
   1   7   7       31.80       39.31      4.52 o 
   2   7   7       10.49       10.79      3.05 o 
   3   7   7       48.68       57.57      4.37 o 
   4   7   7        3.72        4.44      2.77 o 
   5   7   7        0.13        0.62      2.47 o 
   6   7   7        5.54        9.03      4.52 o 
  -6   8   7        1.18        4.98      4.52 o 
  -5   8   7        0.26        6.33      4.18 o 
  -4   8   7        9.78       19.11      4.52 o 
  -3   8   7        0.09        2.83      3.51 o 
  -2   8   7       12.00        7.92      3.51 o 
  -1   8   7       31.28       36.15      3.05 o 
   0   8   7        1.51        0.73      1.85 o 
   1   8   7       30.99       32.14      4.74 o 
   2   8   7       11.91       14.24      2.66 o 
   3   8   7        0.09        2.50      2.41 o 
   4   8   7        9.81       11.23      3.54 o 
   5   8   7        0.24       -1.09      1.87 o 
   6   8   7        1.18        1.41      2.43 o 
  -5   9   7        0.10        1.47      4.98 o 
  -4   9   7        6.03       11.54      7.46 o 
  -3   9   7        8.68        2.26      3.62 o 
  -2   9   7       13.22        1.13      4.07 o 
  -1   9   7        3.38        5.99      2.48 o 
   0   9   7       19.94       24.71      2.84 o 
   1   9   7        3.35        1.31      1.96 o 
   2   9   7       13.27       11.55      3.18 o 
   3   9   7        8.71        6.06      2.80 o 
   4   9   7        6.09        2.72      3.53 o 
   5   9   7        0.10        1.45      2.01 o 
  -5  10   7        3.87        4.30      4.64 o 
  -4  10   7        0.63        4.07      3.51 o 
  -3  10   7        5.33        6.22      3.73 o 
  -2  10   7       32.73       34.73      4.86 o 
  -1  10   7       15.32       16.74      2.42 o 
   0  10   7       19.44       24.30      2.79 o 
   1  10   7       15.38       14.07      2.43 o 
   2  10   7       32.68       41.52      5.49 o 
   3  10   7        5.38       -1.16      4.07 o 
   4  10   7        0.64        0.86      2.39 o 
   5  10   7        3.85        5.27      6.84 o 
  -5  11   7        0.71        3.17      4.64 o 
  -4  11   7        3.18        5.20      4.52 o 
  -3  11   7        9.04       20.24      4.75 o 
  -2  11   7       22.83       15.72      4.52 o 
  -1  11   7       35.16       45.32      2.94 o 
   0  11   7       16.96       16.82      2.83 o 
   1  11   7       35.35       38.82      4.00 o 
   2  11   7       22.90       23.37      4.92 o 
   3  11   7        8.96       12.81      3.17 o 
   4  11   7        3.14        5.24      2.54 o 
   5  11   7        0.70        0.75      2.25 o 
  -4  12   7        2.57       -0.45      6.11 o 
  -3  12   7       12.87       12.89      6.11 o 
  -2  12   7        6.33       10.86      4.41 o 
  -1  12   7        2.75        3.70      2.55 o 
   0  12   7        0.50        4.00      2.13 o 
   1  12   7        2.76        3.36      2.11 o 
   2  12   7        6.26        7.17      3.85 o 
   3  12   7       12.84       12.54      5.82 o 
   4  12   7        2.61        2.06      2.77 o 
  -4  13   7        4.31        3.96      7.35 o 
  -3  13   7        1.17       -4.52      4.52 o 
  -2  13   7        4.39       14.25      4.98 o 
  -1  13   7        4.88        4.85      2.30 o 
   0  13   7        6.41       10.35      2.53 o 
   1  13   7        4.91        5.58      3.58 o 
   2  13   7        4.41        4.34      2.70 o 
   3  13   7        1.19       -0.73      2.24 o 
   4  13   7        4.28        6.53      3.30 o 
  -3  14   7        1.63        6.67      3.62 o 
  -2  14   7        0.02       -1.36      5.09 o 
  -1  14   7        3.72        3.69      2.20 o 
   0  14   7        1.57        1.08      2.33 o 
   1  14   7        3.74        5.46      2.28 o 
   2  14   7        0.02        1.42      2.34 o 
   3  14   7        1.62        0.98      3.34 o 
  -2  15   7        4.73        1.13      5.32 o 
  -1  15   7        2.37        4.09      2.18 o 
   0  15   7        1.86        2.48      2.04 o 
   1  15   7        2.33        0.34      5.25 o 
   2  15   7        4.74        4.96      2.60 o 
  -1  16   7        1.23        2.14      2.11 o 
   0  16   7        3.63        4.78      2.89 o 
   1  16   7        1.22        1.67      3.11 o 
   0   0   8        0.01        1.10      2.11 o 
   1   0   8       16.88        9.54      1.99 o 
   2   0   8        0.34        0.35      1.86 o 
   3   0   8       13.79       14.24      6.21 o 
   4   0   8        0.01       -0.56      1.75 o 
   5   0   8        2.06        2.01      2.34 o 
  -5   1   8        0.92       -1.49      2.37 o 
  -4   1   8        0.91        2.92      2.98 o 
  -3   1   8        2.46        1.47      3.39 o 
  -2   1   8       18.58        8.14      5.68 o 
  -1   1   8        1.97        0.60      1.37 o 
   0   1   8       24.31       20.29      2.32 o 
   1   1   8        1.97        2.86      1.33 o 
   2   1   8       18.62       10.98      5.06 o 
   3   1   8        2.44        4.04      2.01 o 
   4   1   8        0.92        1.08      1.75 o 
   5   1   8        0.91       -0.57      2.21 o 
  -5   2   8        1.13        1.70      5.20 o 
  -4   2   8        0.27       -2.60      4.52 o 
  -3   2   8        2.94        1.13      3.28 o 
  -2   2   8        1.36        3.39      3.39 o 
  -1   2   8        3.88       -0.62      2.01 o 
   0   2   8        0.14       -0.51      2.44 o 
   1   2   8        3.89        3.96      1.89 o 
   2   2   8        1.37        2.57      2.83 o 
   3   2   8        2.90        3.74      3.00 o 
   4   2   8        0.28        2.67      5.77 o 
   5   2   8        1.13        1.63      2.40 o 
  -5   3   8        2.62        0.45      3.62 o 
  -4   3   8        5.85        1.92      4.18 o 
  -3   3   8        5.78        8.48      3.62 o 
  -2   3   8       13.72       -2.83      4.18 o 
  -1   3   8        1.77        2.09      1.58 o 
   0   3   8        9.06        7.55      1.97 o 
   1   3   8        1.80        2.27      2.98 o 
   2   3   8       13.72        7.86      3.51 o 
   3   3   8        5.75        6.47      3.30 o 
   4   3   8        5.84        2.25      3.05 o 
   5   3   8        2.62        0.05      2.44 o 
  -5   4   8        2.80        8.59      4.07 o 
  -4   4   8        3.03        2.04      3.51 o 
  -3   4   8       14.68        3.85      3.96 o 
  -2   4   8       12.31       -1.36      4.41 o 
  -1   4   8        6.32        3.20      2.17 o 
   0   4   8        1.38        0.49      1.94 o 
   1   4   8        6.28        2.73      1.97 o 
   2   4   8       12.29       10.08      8.14 o 
   3   4   8       14.73       14.89      6.62 o 
   4   4   8        3.06        0.77      2.36 o 
   5   4   8        2.79        2.20      2.69 o 
  -5   5   8        1.11        8.03      5.31 o 
  -4   5   8        1.36        2.04      5.99 o 
  -3   5   8        1.07        3.96      4.52 o 
  -2   5   8        9.15        8.71      4.41 o 
  -1   5   8        5.22        0.87      2.14 o 
   0   5   8       11.31        7.94      2.49 o 
   1   5   8        5.29        2.18      2.23 o 
   2   5   8        9.14        2.57      2.51 o 
   3   5   8        1.05       -1.84      1.84 o 
   4   5   8        1.36        3.29      5.71 o 
   5   5   8        1.10        1.76      2.59 o 
  -4   6   8        1.62        6.45      4.18 o 
  -3   6   8        1.89        0.90      3.28 o 
  -2   6   8        4.93       -1.24      3.73 o 
  -1   6   8        7.54        9.60      2.38 o 
   0   6   8       13.26       19.22      2.58 o 
   1   6   8        7.54        6.76      2.60 o 
   2   6   8        4.93       -0.64      3.62 o 
   3   6   8        1.88        3.80      2.51 o 
   4   6   8        1.63        2.39      2.11 o 
  -4   7   8        2.19       -0.79      4.18 o 
  -3   7   8        8.45        7.24      4.75 o 
  -2   7   8       23.25       20.59      4.64 o 
  -1   7   8       26.10       29.38      3.53 o 
   0   7   8       28.47       32.73      7.13 o 
   1   7   8       26.06       28.74      4.50 o 
   2   7   8       23.22       32.19     14.14 o 
   3   7   8        8.50        8.67      2.91 o 
   4   7   8        2.19        3.74      2.88 o 
  -4   8   8        1.62        9.95      4.18 o 
  -3   8   8        0.46       -3.96      3.96 o 
  -2   8   8        0.52       -4.30      5.65 o 
  -1   8   8        2.36        5.26      2.65 o 
   0   8   8        1.43        4.62      2.27 o 
   1   8   8        2.38        2.87      2.22 o 
   2   8   8        0.54        1.65      2.50 o 
   3   8   8        0.46        2.92      2.48 o 
   4   8   8        1.61       -0.82      2.47 o 
  -4   9   8        0.59        0.45      4.18 o 
  -3   9   8       13.92        5.99      7.13 o 
  -2   9   8        5.83       11.76      4.98 o 
  -1   9   8       13.06       15.77      2.65 o 
   0   9   8        0.18        0.81      3.75 o 
   1   9   8       13.13        8.67      2.49 o 
   2   9   8        5.85        3.85      3.07 o 
   3   9   8       13.89       15.08      4.01 o 
   4   9   8        0.59       -1.97      3.11 o 
  -3  10   8        0.26       -4.86      4.86 o 
  -2  10   8        2.37        3.51      4.30 o 
  -1  10   8        1.68        2.43      2.12 o 
   0  10   8        1.91        3.83      2.23 o 
   1  10   8        1.69        0.93      2.12 o 
   2  10   8        2.35        2.36      2.99 o 
   3  10   8        0.26       -0.26      2.57 o 
  -3  11   8        3.80       11.65      5.09 o 
  -2  11   8        1.51        5.65      3.96 o 
  -1  11   8        0.23        2.00      2.42 o 
   0  11   8        0.13        2.70      2.04 o 
   1  11   8        0.22        0.93      1.98 o 
   2  11   8        1.50       -1.92      4.01 o 
   3  11   8        3.81        2.40      3.75 o 
  -2  12   8        1.72       -1.58      3.84 o 
  -1  12   8        2.69        1.48      2.19 o 
   0  12   8        0.68        0.20      3.74 o 
   1  12   8        2.66        4.61      2.22 o 
   2  12   8        1.73        3.00      2.66 o 
  -1  13   8        1.02        3.64      2.17 o 
   0  13   8        0.02        0.03      1.86 o 
   1  13   8        1.02        3.12      2.53 o 
   0   0   9        1.67       -0.50      2.44 o 
   1   0   9        0.88       -1.10      2.05 o 
   2   0   9        0.11       -2.55      2.55 o 
   3   0   9        1.63       -1.28      2.14 o 
  -3   1   9        2.72        1.99      2.09 o 
  -2   1   9        1.96       -1.31      1.92 o 
  -1   1   9        3.95        1.57      1.36 o 
   0   1   9        1.90       -0.24      1.23 o 
   1   1   9        3.95       -0.01      1.70 o 
   2   1   9        1.96        5.65      5.49 o 
   3   1   9        2.71        3.95      2.34 o 
  -3   2   9        2.79        5.43      4.07 o 
  -2   2   9        3.62        5.99      3.62 o 
  -1   2   9        1.10        0.89      2.18 o 
   0   2   9        0.02        2.91      2.18 o 
   1   2   9        1.10       -1.17      1.83 o 
   2   2   9        3.62        2.63      2.38 o 
   3   2   9        2.79        6.41      4.30 o 
  -2   3   9        0.75        0.79      5.43 o 
  -1   3   9        1.91        0.23      2.08 o 
   0   3   9        0.27        0.94      4.25 o 
   1   3   9        1.91       -0.54      1.85 o 
   2   3   9        0.76        1.78      2.29 o 
  -2   4   9        1.91       -0.23      3.96 o 
  -1   4   9        0.92        4.66      2.09 o 
   0   4   9        0.31        3.03      2.00 o 
   1   4   9        0.92       -1.97      2.14 o 
   2   4   9        1.91        0.91      2.10 o 
  -2   5   9        2.87        0.79      4.07 o 
  -1   5   9       14.12        9.72      2.59 o 
   0   5   9        4.97        1.25      2.47 o 
   1   5   9       14.13       12.75      6.33 o 
   2   5   9        2.87        2.41      2.92 o 
  -2   6   9        0.79       -2.94      3.62 o 
  -1   6   9       10.74       14.84      2.58 o 
   0   6   9        0.88        3.72      2.12 o 
   1   6   9       10.70        6.31      2.75 o 
   2   6   9        0.79        5.17      2.63 o 
  -1   7   9        5.08        3.11      2.96 o 
   0   7   9        1.19        1.99      2.43 o 
   1   7   9        5.08        8.18      2.33 o 
                                                 
